# Supplementary material for: Parasitic copepods (Crustacea, Hexanauplia) on fishes from the lagoon flats of Palmyra Atoll, Central Pacific
Source: Zookeys. 2019 Mar 27;833:85–106. doi: 10.3897/zookeys.833.30835 (PMC6477860; doi:10.3897/zookeys.833.30835)
Supplement: XML Treatment for Orbitacolax williamsi [file zookeys.833.30835-treatment1.xml]

<!DOCTYPE tp:taxon-treatment
  PUBLIC "-//TaxonX//DTD Taxonomic Treatment Publishing DTD v0 20100105//EN" "tax-treatment-NSO.dtd">
<tp:taxon-treatment xmlns:tp="http://www.plazi.org/taxpub"><tp:treatment-meta><kwd-group><label>Taxon classification</label><kwd><named-content xmlns:xlink="http://www.w3.org/1999/xlink" content-type="kingdom">Animalia</named-content></kwd><kwd><named-content xmlns:xlink="http://www.w3.org/1999/xlink" content-type="order">Cyclopoida</named-content></kwd><kwd><named-content xmlns:xlink="http://www.w3.org/1999/xlink" content-type="family">Bomolochidae</named-content></kwd></kwd-group><mixed-citation publication-type="journal"><person-group><name><surname>Soler-Jiménez</surname><given-names>Lilia C.</given-names></name><name><surname>Morales-Serna</surname><given-names>F. Neptalí</given-names></name><name><surname>Aguirre-Macedo</surname><given-names>Ma. Leopoldina</given-names></name><name><surname>McLaughlin</surname><given-names>John P.</given-names></name><name><surname>Jaramillo</surname><given-names>Alejandra G.</given-names></name><name><surname>Shaw</surname><given-names>Jenny C.</given-names></name><name><surname>James</surname><given-names>Anna K.</given-names></name><name><surname>Hechinger</surname><given-names>Ryan F.</given-names></name><name><surname>Kuris</surname><given-names>Armand M.</given-names></name><name><surname>Lafferty</surname><given-names>Kevin D.</given-names></name><name><surname>Vidal-Martínez</surname><given-names>Victor M.</given-names></name></person-group><article-title>Parasitic copepods (<tp:taxon-name><tp:taxon-name-part taxon-name-part-type="subphylum">Crustacea</tp:taxon-name-part></tp:taxon-name>, <tp:taxon-name><tp:taxon-name-part taxon-name-part-type="class">Hexanauplia</tp:taxon-name-part></tp:taxon-name>) on fishes from the lagoon flats of Palmyra Atoll, Central Pacific</article-title><source>Zookeys</source><day>27</day><month>3</month><year>2019</year><volume>833</volume><fpage>85</fpage><lpage>106</lpage><pub-id pub-id-type="doi">10.3897/zookeys.833.30835</pub-id></mixed-citation></tp:treatment-meta><tp:nomenclature><tp:taxon-name>
                  <tp:taxon-name-part taxon-name-part-type="genus" reg="Orbitacolax">Orbitacolax</tp:taxon-name-part>
                  <tp:taxon-name-part taxon-name-part-type="species" reg="williamsi">williamsi</tp:taxon-name-part>
                </tp:taxon-name><tp:taxon-authority>Cressey &amp; Cressey, 1989</tp:taxon-authority></tp:nomenclature><tp:treatment-sec sec-type="Type host" id="SECID0EKCAI"><title>Type host.</title><p><italic><tp:taxon-name><tp:taxon-name-part taxon-name-part-type="genus" reg="Scolopsis">Scolopsis</tp:taxon-name-part><tp:taxon-name-part taxon-name-part-type="species" reg="taenioptera">taenioptera</tp:taxon-name-part></tp:taxon-name></italic> (as <italic><tp:taxon-name><tp:taxon-name-part taxon-name-part-type="genus" reg="Scolopsis">S.</tp:taxon-name-part><tp:taxon-name-part taxon-name-part-type="species" reg="dubiosus">dubiosus</tp:taxon-name-part></tp:taxon-name></italic>) (Cuvier) (<tp:taxon-name><tp:taxon-name-part taxon-name-part-type="family">Nemipteridae</tp:taxon-name-part></tp:taxon-name>).</p></tp:treatment-sec><tp:treatment-sec sec-type="Other host and localities" id="SECID0ELDAI"><title>Other host and localities.</title><p><italic><tp:taxon-name><tp:taxon-name-part taxon-name-part-type="genus" reg="Scolopsis">Scolopsis</tp:taxon-name-part><tp:taxon-name-part taxon-name-part-type="species" reg="taenioptera">taenioptera</tp:taxon-name-part></tp:taxon-name></italic> (as <italic><tp:taxon-name><tp:taxon-name-part taxon-name-part-type="genus" reg="Scolopsis">S.</tp:taxon-name-part><tp:taxon-name-part taxon-name-part-type="species" reg="dubiosus">dubiosus</tp:taxon-name-part></tp:taxon-name></italic>) from Okinawa, Japan (<xref ref-type="bibr" rid="B14">Cressey and Cressey 1989</xref>). <italic><tp:taxon-name><tp:taxon-name-part taxon-name-part-type="genus" reg="Coris">Coris</tp:taxon-name-part><tp:taxon-name-part taxon-name-part-type="species" reg="batuensis">batuensis</tp:taxon-name-part></tp:taxon-name></italic> (Bleeker) (<tp:taxon-name><tp:taxon-name-part taxon-name-part-type="family">Labridae</tp:taxon-name-part></tp:taxon-name>) from Lizard Island, Australia (<xref ref-type="bibr" rid="B53">Muñoz and Cribb 2006</xref>). <italic><tp:taxon-name><tp:taxon-name-part taxon-name-part-type="genus" reg="Thamnaconus">Thamnaconus</tp:taxon-name-part><tp:taxon-name-part taxon-name-part-type="species" reg="degeni">degeni</tp:taxon-name-part></tp:taxon-name></italic> (Regan) (<tp:taxon-name><tp:taxon-name-part taxon-name-part-type="family">Monacanthidae</tp:taxon-name-part></tp:taxon-name>) from South Australia (<xref ref-type="bibr" rid="B25">Hayward et al. 2011</xref>).</p></tp:treatment-sec><tp:treatment-sec sec-type="Current host" id="SECID0ETFAI"><title>Current host.</title><p><italic><tp:taxon-name><tp:taxon-name-part taxon-name-part-type="genus" reg="Mulloidichthys">Mulloidichthys</tp:taxon-name-part><tp:taxon-name-part taxon-name-part-type="species" reg="flavolineatus">flavolineatus</tp:taxon-name-part></tp:taxon-name></italic> (<tp:taxon-name><tp:taxon-name-part taxon-name-part-type="family">Mullidae</tp:taxon-name-part></tp:taxon-name>).</p></tp:treatment-sec><tp:treatment-sec sec-type="Site of infection" id="SECID0EJGAI"><title>Site of infection.</title><p>Gills.</p></tp:treatment-sec><tp:treatment-sec sec-type="Prevalence and mean intensity" id="SECID0EOGAI"><title>Prevalence and mean intensity.</title><p>1.9 and 1 (n = 52).</p></tp:treatment-sec><tp:treatment-sec sec-type="Specimens deposited" id="SECID0ETGAI"><title>Specimens deposited.</title><p><abbrev xmlns:xlink="http://www.w3.org/1999/xlink" content-type="institution" xlink:title="Helminthological Collection of the Laboratory of Parasitology, at the Centre for Research and Advanced Studies, National Polytechnic Institute, Mérida, Yucatán, México" id="ABBRID0EZGAI" xlink:type="simple">CHCM</abbrev> No. 560 (voucher) (1 vial, 1 specimen ♀).</p></tp:treatment-sec><tp:treatment-sec sec-type="remarks" id="SECID0E5GAI"><title>Remarks.</title><p>To date, the genus <italic><tp:taxon-name><tp:taxon-name-part taxon-name-part-type="genus" reg="Orbitacolax">Orbitacolax</tp:taxon-name-part></tp:taxon-name></italic> includes 10 valid species, which form two clusters (<xref ref-type="bibr" rid="B69">Venmathi Maran et al. 2014</xref>), the <italic><tp:taxon-name><tp:taxon-name-part taxon-name-part-type="genus" reg="Orbitacolax"/><tp:taxon-name-part taxon-name-part-type="species" reg="hapalogenyos">hapalogenyos</tp:taxon-name-part></tp:taxon-name></italic>-group with four species (<italic><tp:taxon-name><tp:taxon-name-part taxon-name-part-type="genus" reg="Orbitacolax">O.</tp:taxon-name-part><tp:taxon-name-part taxon-name-part-type="species" reg="hapalogenyos">hapalogenyos</tp:taxon-name-part></tp:taxon-name></italic>, <italic><tp:taxon-name><tp:taxon-name-part taxon-name-part-type="genus" reg="Orbitacolax">O.</tp:taxon-name-part><tp:taxon-name-part taxon-name-part-type="species" reg="pteragogi">pteragogi</tp:taxon-name-part></tp:taxon-name></italic>, <italic><tp:taxon-name><tp:taxon-name-part taxon-name-part-type="genus" reg="Orbitacolax">O.</tp:taxon-name-part><tp:taxon-name-part taxon-name-part-type="species" reg="trichiuri">trichiuri</tp:taxon-name-part></tp:taxon-name></italic>, and <italic><tp:taxon-name><tp:taxon-name-part taxon-name-part-type="genus" reg="Orbitacolax">O.</tp:taxon-name-part><tp:taxon-name-part taxon-name-part-type="species" reg="unguifer">unguifer</tp:taxon-name-part></tp:taxon-name></italic>) and <italic><tp:taxon-name><tp:taxon-name-part taxon-name-part-type="genus" reg="Orbitacolax"/><tp:taxon-name-part taxon-name-part-type="species" reg="analogus">analogus</tp:taxon-name-part></tp:taxon-name></italic>-group with six species (<italic><tp:taxon-name><tp:taxon-name-part taxon-name-part-type="genus" reg="Orbitacolax">O.</tp:taxon-name-part><tp:taxon-name-part taxon-name-part-type="species" reg="analogus">analogus</tp:taxon-name-part></tp:taxon-name></italic>, <italic><tp:taxon-name><tp:taxon-name-part taxon-name-part-type="genus" reg="Orbitacolax">O.</tp:taxon-name-part><tp:taxon-name-part taxon-name-part-type="species" reg="dactylopterusi">dactylopterusi</tp:taxon-name-part></tp:taxon-name></italic>, <italic><tp:taxon-name><tp:taxon-name-part taxon-name-part-type="genus" reg="Orbitacolax">O.</tp:taxon-name-part><tp:taxon-name-part taxon-name-part-type="species" reg="aculeatus">aculeatus</tp:taxon-name-part></tp:taxon-name></italic>, <italic><tp:taxon-name><tp:taxon-name-part taxon-name-part-type="genus" reg="Orbitacolax">O.</tp:taxon-name-part><tp:taxon-name-part taxon-name-part-type="species" reg="leptoscari">leptoscari</tp:taxon-name-part></tp:taxon-name></italic>, <italic><tp:taxon-name><tp:taxon-name-part taxon-name-part-type="genus" reg="Orbitacolax">O.</tp:taxon-name-part><tp:taxon-name-part taxon-name-part-type="species" reg="uniunquis">uniunquis</tp:taxon-name-part></tp:taxon-name></italic>, and <italic><tp:taxon-name><tp:taxon-name-part taxon-name-part-type="genus" reg="Orbitacolax">O.</tp:taxon-name-part><tp:taxon-name-part taxon-name-part-type="species" reg="williamsi">williamsi</tp:taxon-name-part></tp:taxon-name></italic>). This second group is based on the second endopodal segment of leg 2 either no inner seta or having 1 inner seta. Particularly, <italic><tp:taxon-name><tp:taxon-name-part taxon-name-part-type="genus" reg="Orbitacolax">O.</tp:taxon-name-part><tp:taxon-name-part taxon-name-part-type="species" reg="williamsi">williamsi</tp:taxon-name-part></tp:taxon-name></italic> lacks seta on the second endopodal segment of leg 2, as seen in our specimen and the original description provided by <xref ref-type="bibr" rid="B14">Cressey and Cressey (1989)</xref>. However, <xref ref-type="bibr" rid="B69">Venmathi-Maran et al. (2014)</xref> pointed out that <italic><tp:taxon-name><tp:taxon-name-part taxon-name-part-type="genus" reg="Orbitacolax">O.</tp:taxon-name-part><tp:taxon-name-part taxon-name-part-type="species" reg="williamsi">williamsi</tp:taxon-name-part></tp:taxon-name></italic> carries 1 inner seta in that segment, but this is likely inaccurate. <italic><tp:taxon-name><tp:taxon-name-part taxon-name-part-type="genus" reg="Orbitacolax">Orbitacolax</tp:taxon-name-part><tp:taxon-name-part taxon-name-part-type="species" reg="williamsi">williamsi</tp:taxon-name-part></tp:taxon-name></italic> has been found on western Pacific fishes from four families, suggesting that this parasite may have a low host specificity.</p></tp:treatment-sec><ref-list><ref id="B14"><mixed-citation xmlns:xlink="http://www.w3.org/1999/xlink" xlink:type="simple"><person-group><name name-style="western"><surname>Cressey</surname><given-names>R</given-names></name><name name-style="western"><surname>Cressey</surname><given-names>HB</given-names></name></person-group> (<year>1989</year>) <article-title>A new species of <italic><tp:taxon-name><tp:taxon-name-part taxon-name-part-type="genus">Orbitacolax</tp:taxon-name-part></tp:taxon-name></italic> (<tp:taxon-name><tp:taxon-name-part taxon-name-part-type="subclass">Copepoda</tp:taxon-name-part></tp:taxon-name>: <tp:taxon-name><tp:taxon-name-part taxon-name-part-type="family">Bomolochidae</tp:taxon-name-part></tp:taxon-name>) and redescriptions of additional two species.</article-title><source>Canadian Journal of Zoology</source><volume>67</volume>: <fpage>2902</fpage>–<lpage>2909</lpage>. <ext-link xlink:type="simple" ext-link-type="doi" xlink:href="10.1139/z89-411">https://doi.org/10.1139/z89-411</ext-link></mixed-citation></ref><ref id="B53"><mixed-citation xmlns:xlink="http://www.w3.org/1999/xlink" xlink:type="simple"><person-group><name name-style="western"><surname>Muñoz</surname><given-names>G</given-names></name><name name-style="western"><surname>Cribb</surname><given-names>TH</given-names></name></person-group> (<year>2006</year>) <article-title>Parasite communities and diet of <italic><tp:taxon-name><tp:taxon-name-part taxon-name-part-type="genus">Coris</tp:taxon-name-part><tp:taxon-name-part taxon-name-part-type="species">batuensis</tp:taxon-name-part></tp:taxon-name></italic> (<tp:taxon-name><tp:taxon-name-part taxon-name-part-type="class">Pisces</tp:taxon-name-part></tp:taxon-name>: <tp:taxon-name><tp:taxon-name-part taxon-name-part-type="family">Labridae</tp:taxon-name-part></tp:taxon-name>) from Lizard Island, Great Barrier Reef.</article-title><source>Memoirs of the Queensland Museum</source><volume>52</volume>: <fpage>191</fpage>–<lpage>198</lpage>.</mixed-citation></ref><ref id="B25"><mixed-citation xmlns:xlink="http://www.w3.org/1999/xlink" xlink:type="simple"><person-group><name name-style="western"><surname>Hayward</surname><given-names>CJ</given-names></name><name name-style="western"><surname>Svane</surname><given-names>I</given-names></name><name name-style="western"><surname>Lachimpadi</surname><given-names>SK</given-names></name><name name-style="western"><surname>Itoh</surname><given-names>N</given-names></name><name name-style="western"><surname>Bott</surname><given-names>NJ</given-names></name><name name-style="western"><surname>Nowak</surname><given-names>BF</given-names></name></person-group> (<year>2011</year>) <article-title>Sea lice infections of wild fishes near ranched southern bluefin tuna (<italic><tp:taxon-name><tp:taxon-name-part taxon-name-part-type="genus">Thunnus</tp:taxon-name-part><tp:taxon-name-part taxon-name-part-type="species">maccoyii</tp:taxon-name-part></tp:taxon-name></italic>) in South Australia.</article-title><source>Aquaculture</source><volume>320</volume>: <fpage>178</fpage>–<lpage>182</lpage>. <ext-link xlink:type="simple" ext-link-type="doi" xlink:href="10.1016/j.aquaculture.2010.10.039">https://doi.org/10.1016/j.aquaculture.2010.10.039</ext-link></mixed-citation></ref><ref id="B69"><mixed-citation xmlns:xlink="http://www.w3.org/1999/xlink" xlink:type="simple"><person-group><name name-style="western"><surname>Venmathi-Maran</surname><given-names>BA</given-names></name><name name-style="western"><surname>Moon</surname><given-names>SY</given-names></name><name name-style="western"><surname>Adday</surname><given-names>TK</given-names></name><name name-style="western"><surname>Khamees</surname><given-names>NR</given-names></name><name name-style="western"><surname>Myoung</surname><given-names>JG</given-names></name></person-group> (<year>2014</year>) <article-title>A new species of parasitic copepod <italic><tp:taxon-name><tp:taxon-name-part taxon-name-part-type="genus">Nothobomolochus</tp:taxon-name-part></tp:taxon-name></italic> and redescription of <italic><tp:taxon-name><tp:taxon-name-part taxon-name-part-type="genus">Orbitacolax</tp:taxon-name-part><tp:taxon-name-part taxon-name-part-type="species">hapalogenyos</tp:taxon-name-part></tp:taxon-name></italic> (Yamaguti &amp; Yamasu, 1959) (<tp:taxon-name><tp:taxon-name-part taxon-name-part-type="order">Cyclopoida</tp:taxon-name-part></tp:taxon-name>: <tp:taxon-name><tp:taxon-name-part taxon-name-part-type="family">Bomolochidae</tp:taxon-name-part></tp:taxon-name>) off Iraq.</article-title><source>Acta Parasitologica</source><volume>59</volume>: <fpage>675</fpage>–<lpage>685</lpage>.</mixed-citation></ref></ref-list></tp:taxon-treatment>
