# Supplementary material for: Parasitic copepods (Crustacea, Hexanauplia) on fishes from the lagoon flats of Palmyra Atoll, Central Pacific
Source: Zookeys. 2019 Mar 27;833:85–106. doi: 10.3897/zookeys.833.30835 (PMC6477860; doi:10.3897/zookeys.833.30835)
Supplement: XML Treatment for Anuretes serratus [file zookeys.833.30835-treatment2.xml]

<!DOCTYPE tp:taxon-treatment
  PUBLIC "-//TaxonX//DTD Taxonomic Treatment Publishing DTD v0 20100105//EN" "tax-treatment-NSO.dtd">
<tp:taxon-treatment xmlns:tp="http://www.plazi.org/taxpub"><tp:treatment-meta><kwd-group><label>Taxon classification</label><kwd><named-content xmlns:xlink="http://www.w3.org/1999/xlink" content-type="kingdom">Animalia</named-content></kwd><kwd><named-content xmlns:xlink="http://www.w3.org/1999/xlink" content-type="order">Siphonostomatoida</named-content></kwd><kwd><named-content xmlns:xlink="http://www.w3.org/1999/xlink" content-type="family">Caligidae</named-content></kwd></kwd-group><mixed-citation publication-type="journal"><person-group><name><surname>Soler-Jiménez</surname><given-names>Lilia C.</given-names></name><name><surname>Morales-Serna</surname><given-names>F. Neptalí</given-names></name><name><surname>Aguirre-Macedo</surname><given-names>Ma. Leopoldina</given-names></name><name><surname>McLaughlin</surname><given-names>John P.</given-names></name><name><surname>Jaramillo</surname><given-names>Alejandra G.</given-names></name><name><surname>Shaw</surname><given-names>Jenny C.</given-names></name><name><surname>James</surname><given-names>Anna K.</given-names></name><name><surname>Hechinger</surname><given-names>Ryan F.</given-names></name><name><surname>Kuris</surname><given-names>Armand M.</given-names></name><name><surname>Lafferty</surname><given-names>Kevin D.</given-names></name><name><surname>Vidal-Martínez</surname><given-names>Victor M.</given-names></name></person-group><article-title>Parasitic copepods (<tp:taxon-name><tp:taxon-name-part taxon-name-part-type="subphylum">Crustacea</tp:taxon-name-part></tp:taxon-name>, <tp:taxon-name><tp:taxon-name-part taxon-name-part-type="class">Hexanauplia</tp:taxon-name-part></tp:taxon-name>) on fishes from the lagoon flats of Palmyra Atoll, Central Pacific</article-title><source>Zookeys</source><day>27</day><month>3</month><year>2019</year><volume>833</volume><fpage>85</fpage><lpage>106</lpage><pub-id pub-id-type="doi">10.3897/zookeys.833.30835</pub-id></mixed-citation></tp:treatment-meta><tp:nomenclature><tp:taxon-name>
                  <tp:taxon-name-part taxon-name-part-type="genus" reg="Anuretes">Anuretes</tp:taxon-name-part>
                  <tp:taxon-name-part taxon-name-part-type="species" reg="serratus">serratus</tp:taxon-name-part>
                </tp:taxon-name><tp:taxon-authority>Shiino, 1954</tp:taxon-authority></tp:nomenclature><tp:treatment-sec sec-type="Type host" id="SECID0E4OAI"><title>Type host.</title><p><italic><tp:taxon-name><tp:taxon-name-part taxon-name-part-type="genus" reg="Prionurus">Prionurus</tp:taxon-name-part><tp:taxon-name-part taxon-name-part-type="species" reg="scalprum">scalprum</tp:taxon-name-part></tp:taxon-name></italic> (as <italic><tp:taxon-name><tp:taxon-name-part taxon-name-part-type="genus" reg="Xesurus">Xesurus</tp:taxon-name-part><tp:taxon-name-part taxon-name-part-type="species" reg="scalprum">scalprum</tp:taxon-name-part></tp:taxon-name></italic>) Valenciennes (<tp:taxon-name><tp:taxon-name-part taxon-name-part-type="family">Acanthuridae</tp:taxon-name-part></tp:taxon-name>).</p></tp:treatment-sec><tp:treatment-sec sec-type="Other host and localities" id="SECID0E5PAI"><title>Other host and localities.</title><p><italic><tp:taxon-name><tp:taxon-name-part taxon-name-part-type="genus" reg="Prionurus">Prionurus</tp:taxon-name-part><tp:taxon-name-part taxon-name-part-type="species" reg="scalprum">scalprum</tp:taxon-name-part></tp:taxon-name></italic> (as <italic><tp:taxon-name><tp:taxon-name-part taxon-name-part-type="genus" reg="Xesurus">Xesurus</tp:taxon-name-part><tp:taxon-name-part taxon-name-part-type="species" reg="scalprum">scalprum</tp:taxon-name-part></tp:taxon-name></italic>) (<tp:taxon-name><tp:taxon-name-part taxon-name-part-type="family">Acanthuridae</tp:taxon-name-part></tp:taxon-name>) from Seto, Wakayama Prefecture, Japan (<xref ref-type="bibr" rid="B63">Shiino 1954</xref>). <italic><tp:taxon-name><tp:taxon-name-part taxon-name-part-type="genus" reg="Naso">Naso</tp:taxon-name-part><tp:taxon-name-part taxon-name-part-type="species" reg="hexacanthus">hexacanthus</tp:taxon-name-part></tp:taxon-name></italic> (Bleeker) (<tp:taxon-name><tp:taxon-name-part taxon-name-part-type="family">Acanthuridae</tp:taxon-name-part></tp:taxon-name>) from Oahu, Hawaii (<xref ref-type="bibr" rid="B41">Lewis 1964a</xref>, <xref ref-type="bibr" rid="B55">Palm and Bray 2014</xref>); from Japan and India (<xref ref-type="bibr" rid="B60">Prabha and Pillai 1986</xref>). <italic><tp:taxon-name><tp:taxon-name-part taxon-name-part-type="genus" reg="Prionurus">Prionurus</tp:taxon-name-part><tp:taxon-name-part taxon-name-part-type="species" reg="microlepidotus">microlepidotus</tp:taxon-name-part></tp:taxon-name></italic> Lacepède (<tp:taxon-name><tp:taxon-name-part taxon-name-part-type="family">Acanthuridae</tp:taxon-name-part></tp:taxon-name>) from Australia (<xref ref-type="bibr" rid="B1">Boxshall 2018</xref>).</p></tp:treatment-sec><tp:treatment-sec sec-type="Current host" id="SECID0ETSAI"><title>Current host.</title><p><italic><tp:taxon-name><tp:taxon-name-part taxon-name-part-type="genus" reg="Acanthurus">Acanthurus</tp:taxon-name-part><tp:taxon-name-part taxon-name-part-type="species" reg="xanthopterus">xanthopterus</tp:taxon-name-part></tp:taxon-name></italic> (<tp:taxon-name><tp:taxon-name-part taxon-name-part-type="family">Acanthuridae</tp:taxon-name-part></tp:taxon-name>).</p></tp:treatment-sec><tp:treatment-sec sec-type="Site of infection" id="SECID0EJTAI"><title>Site of infection.</title><p>Gills.</p></tp:treatment-sec><tp:treatment-sec sec-type="Prevalence and mean intensity" id="SECID0EOTAI"><title>Prevalence and mean intensity.</title><p>5 and 6 (n = 20).</p></tp:treatment-sec><tp:treatment-sec sec-type="Specimens deposited" id="SECID0ETTAI"><title>Specimens deposited.</title><p><abbrev xmlns:xlink="http://www.w3.org/1999/xlink" content-type="institution" xlink:title="Helminthological Collection of the Laboratory of Parasitology, at the Centre for Research and Advanced Studies, National Polytechnic Institute, Mérida, Yucatán, México" id="ABBRID0EZTAI" xlink:type="simple">CHCM</abbrev> No. 561 (voucher) (1 vial, 1 specimen ♀).</p></tp:treatment-sec><tp:treatment-sec sec-type="remarks" id="SECID0E5TAI"><title>Remarks.</title><p>The validity of the genus <italic><tp:taxon-name><tp:taxon-name-part taxon-name-part-type="genus" reg="Anuretes">Anuretes</tp:taxon-name-part></tp:taxon-name></italic> is questionable given the considerable morphological overlap with the members of <italic><tp:taxon-name><tp:taxon-name-part taxon-name-part-type="genus" reg="Lepeophtheirus">Lepeophtheirus</tp:taxon-name-part></tp:taxon-name></italic> (<xref ref-type="bibr" rid="B19">Dojiri and Ho 2013</xref>). Currently, <italic><tp:taxon-name><tp:taxon-name-part taxon-name-part-type="genus" reg="Anuretes">Anuretes</tp:taxon-name-part></tp:taxon-name></italic> includes 21 valid species (<xref ref-type="bibr" rid="B1">Boxshall 2018</xref>, <xref ref-type="bibr" rid="B72">Walter and Boxshall 2018</xref>); of which <italic><tp:taxon-name><tp:taxon-name-part taxon-name-part-type="genus" reg="Anuretes">A.</tp:taxon-name-part><tp:taxon-name-part taxon-name-part-type="species" reg="serratus">serratus</tp:taxon-name-part></tp:taxon-name></italic> may be distinguished by stout spines on distal exopodal segment of leg 1, and a branched spine on first exopodal segment of leg 2 (<xref ref-type="bibr" rid="B63">Shiino 1954</xref>, <xref ref-type="bibr" rid="B41">Lewis 1964a</xref>), which were clearly observed in our specimens. In addition, <italic><tp:taxon-name><tp:taxon-name-part taxon-name-part-type="genus" reg="Anuretes">A.</tp:taxon-name-part><tp:taxon-name-part taxon-name-part-type="species" reg="serratus">serratus</tp:taxon-name-part></tp:taxon-name></italic> lacks sternal furca. According to <xref ref-type="bibr" rid="B19">Dojiri and Ho (2013)</xref>, a sternal furca is rarely absent in species of <italic><tp:taxon-name><tp:taxon-name-part taxon-name-part-type="genus" reg="Anuretes">Anuretes</tp:taxon-name-part></tp:taxon-name></italic>.</p></tp:treatment-sec><ref-list><ref id="B63"><mixed-citation xmlns:xlink="http://www.w3.org/1999/xlink" xlink:type="simple"><person-group><name name-style="western"><surname>Shiino</surname><given-names>SM</given-names></name></person-group> (<year>1954</year>) <article-title>Copepods parasitic on Japanese fishes 3. On two new species of the genus <italic><tp:taxon-name><tp:taxon-name-part taxon-name-part-type="genus">Anuretes</tp:taxon-name-part></tp:taxon-name></italic>.</article-title><source>Report of Faculty of Fisheries</source><volume>1</volume>: <fpage>260</fpage>–<lpage>272</lpage>.</mixed-citation></ref><ref id="B41"><mixed-citation xmlns:xlink="http://www.w3.org/1999/xlink" xlink:type="simple"><person-group><name name-style="western"><surname>Lewis</surname><given-names>AG</given-names></name></person-group> (<year>1964a</year>) <article-title>Caligoid copepods (<tp:taxon-name><tp:taxon-name-part taxon-name-part-type="subphylum">Crustacea</tp:taxon-name-part></tp:taxon-name>) of the Hawaiian Islands: Parasitic on fishes of the family <tp:taxon-name><tp:taxon-name-part taxon-name-part-type="family">Acanthuridae</tp:taxon-name-part></tp:taxon-name>.</article-title><source>Proceedings of the United States National Museum</source><volume>11</volume>: <fpage>137</fpage>–<lpage>244</lpage>. <ext-link xlink:type="simple" ext-link-type="doi" xlink:href="10.5479/si.00963801.115-3482.137">https://doi.org/10.5479/si.00963801.115-3482.137</ext-link></mixed-citation></ref><ref id="B55"><mixed-citation xmlns:xlink="http://www.w3.org/1999/xlink" xlink:type="simple"><person-group><name name-style="western"><surname>Palm</surname><given-names>HW</given-names></name><name name-style="western"><surname>Bray</surname><given-names>RA</given-names></name></person-group> (<year>2014</year>) <source>Marine Fish Parasitology in Hawaii.</source><publisher-name>Westarp and Partner Digitaldruck</publisher-name>, <publisher-loc>Hohenwarsleben XII, Germany</publisher-loc>, <size units="page">320 pp</size>.</mixed-citation></ref><ref id="B60"><mixed-citation xmlns:xlink="http://www.w3.org/1999/xlink" xlink:type="simple"><person-group><name name-style="western"><surname>Prabha</surname><given-names>C</given-names></name><name name-style="western"><surname>Pillai</surname><given-names>NK</given-names></name></person-group> (<year>1986</year>) <article-title>Additions to the copepods parasitic on the marine fishes of India. 4. on twenty-six species of <tp:taxon-name><tp:taxon-name-part taxon-name-part-type="family">Caligidae</tp:taxon-name-part></tp:taxon-name>.</article-title><source>Records of the Zoological Survey of India</source><volume>79</volume>: <fpage>1</fpage>–<lpage>139</lpage>.</mixed-citation></ref><ref id="B1"><mixed-citation xmlns:xlink="http://www.w3.org/1999/xlink" xlink:type="simple"><person-group><name name-style="western"><surname>Boxshall</surname><given-names>GA</given-names></name></person-group> (<year>2018</year>) <article-title>The sea lice (<tp:taxon-name><tp:taxon-name-part taxon-name-part-type="subclass">Copepoda</tp:taxon-name-part></tp:taxon-name>: <tp:taxon-name><tp:taxon-name-part taxon-name-part-type="family">Caligidae</tp:taxon-name-part></tp:taxon-name>) of Moreton Bay (Queensland, Australia), with descriptions of thirteen new species.</article-title><source>Zootaxa</source><volume>4398</volume>: <fpage>1</fpage>–<lpage>172</lpage>. <ext-link xlink:type="simple" ext-link-type="doi" xlink:href="10.11646/zootaxa.4398.1.1">https://doi.org/10.11646/zootaxa.4398.1.1</ext-link></mixed-citation></ref><ref id="B19"><mixed-citation xmlns:xlink="http://www.w3.org/1999/xlink" xlink:type="simple"><person-group><name name-style="western"><surname>Dojiri</surname><given-names>M</given-names></name><name name-style="western"><surname>Ho</surname><given-names>JS</given-names></name></person-group> (<year>2013</year>) Systematics of the <tp:taxon-name><tp:taxon-name-part taxon-name-part-type="family">Caligidae</tp:taxon-name-part></tp:taxon-name> copepods parasitic on marine fishes. Koninklijke Brill NV, Leiden. <ext-link xlink:type="simple" ext-link-type="doi" xlink:href="10.1163/9789004204256">https://doi.org/10.1163/9789004204256</ext-link></mixed-citation></ref><ref id="B72"><mixed-citation xmlns:xlink="http://www.w3.org/1999/xlink" xlink:type="simple"><person-group><name name-style="western"><surname>Walter</surname><given-names>TC</given-names></name><name name-style="western"><surname>Boxshall</surname><given-names>G</given-names></name></person-group> (<year>2018</year>) World of Copepods database. <ext-link xlink:type="simple" ext-link-type="uri" xlink:href="http://www.marinespecies.org/copepoda">http://www.marinespecies.org/copepoda</ext-link> [2018-10-02]</mixed-citation></ref></ref-list></tp:taxon-treatment>
