# Supplementary material for: Parasitic copepods (Crustacea, Hexanauplia) on fishes from the lagoon flats of Palmyra Atoll, Central Pacific
Source: Zookeys. 2019 Mar 27;833:85–106. doi: 10.3897/zookeys.833.30835 (PMC6477860; doi:10.3897/zookeys.833.30835)
Supplement: XML Treatment for Caligus confusus [file zookeys.833.30835-treatment3.xml]

<!DOCTYPE tp:taxon-treatment
  PUBLIC "-//TaxonX//DTD Taxonomic Treatment Publishing DTD v0 20100105//EN" "tax-treatment-NSO.dtd">
<tp:taxon-treatment xmlns:tp="http://www.plazi.org/taxpub"><tp:treatment-meta><kwd-group><label>Taxon classification</label><kwd><named-content xmlns:xlink="http://www.w3.org/1999/xlink" content-type="kingdom">Animalia</named-content></kwd><kwd><named-content xmlns:xlink="http://www.w3.org/1999/xlink" content-type="order">Siphonostomatoida</named-content></kwd><kwd><named-content xmlns:xlink="http://www.w3.org/1999/xlink" content-type="family">Caligidae</named-content></kwd></kwd-group><mixed-citation publication-type="journal"><person-group><name><surname>Soler-Jiménez</surname><given-names>Lilia C.</given-names></name><name><surname>Morales-Serna</surname><given-names>F. Neptalí</given-names></name><name><surname>Aguirre-Macedo</surname><given-names>Ma. Leopoldina</given-names></name><name><surname>McLaughlin</surname><given-names>John P.</given-names></name><name><surname>Jaramillo</surname><given-names>Alejandra G.</given-names></name><name><surname>Shaw</surname><given-names>Jenny C.</given-names></name><name><surname>James</surname><given-names>Anna K.</given-names></name><name><surname>Hechinger</surname><given-names>Ryan F.</given-names></name><name><surname>Kuris</surname><given-names>Armand M.</given-names></name><name><surname>Lafferty</surname><given-names>Kevin D.</given-names></name><name><surname>Vidal-Martínez</surname><given-names>Victor M.</given-names></name></person-group><article-title>Parasitic copepods (<tp:taxon-name><tp:taxon-name-part taxon-name-part-type="subphylum">Crustacea</tp:taxon-name-part></tp:taxon-name>, <tp:taxon-name><tp:taxon-name-part taxon-name-part-type="class">Hexanauplia</tp:taxon-name-part></tp:taxon-name>) on fishes from the lagoon flats of Palmyra Atoll, Central Pacific</article-title><source>Zookeys</source><day>27</day><month>3</month><year>2019</year><volume>833</volume><fpage>85</fpage><lpage>106</lpage><pub-id pub-id-type="doi">10.3897/zookeys.833.30835</pub-id></mixed-citation></tp:treatment-meta><tp:nomenclature><tp:taxon-name>
                  <tp:taxon-name-part taxon-name-part-type="genus" reg="Caligus">Caligus</tp:taxon-name-part>
                  <tp:taxon-name-part taxon-name-part-type="species" reg="confusus">confusus</tp:taxon-name-part>
                </tp:taxon-name><tp:taxon-authority>Pillai, 1961</tp:taxon-authority></tp:nomenclature><tp:treatment-sec sec-type="Type host" id="SECID0E4XAI"><title>Type host.</title><p><italic><tp:taxon-name><tp:taxon-name-part taxon-name-part-type="genus" reg="Caranx">Caranx</tp:taxon-name-part><tp:taxon-name-part taxon-name-part-type="species" reg="ignobilis">ignobilis</tp:taxon-name-part></tp:taxon-name></italic> (as <italic><tp:taxon-name><tp:taxon-name-part taxon-name-part-type="genus" reg="Caranx">C.</tp:taxon-name-part><tp:taxon-name-part taxon-name-part-type="species" reg="sansun">sansun</tp:taxon-name-part></tp:taxon-name></italic>) (<tp:taxon-name><tp:taxon-name-part taxon-name-part-type="family">Carangidae</tp:taxon-name-part></tp:taxon-name>).</p></tp:treatment-sec><tp:treatment-sec sec-type="Other host and localities" id="SECID0E5YAI"><title>Other host and localities.</title><p><italic><tp:taxon-name><tp:taxon-name-part taxon-name-part-type="genus" reg="Alepes">Alepes</tp:taxon-name-part><tp:taxon-name-part taxon-name-part-type="species" reg="djedaba">djedaba</tp:taxon-name-part></tp:taxon-name></italic> (Forsskål) from Durban; <italic><tp:taxon-name><tp:taxon-name-part taxon-name-part-type="genus" reg="Caranx">Caranx</tp:taxon-name-part><tp:taxon-name-part taxon-name-part-type="species" reg="caballus">caballus</tp:taxon-name-part></tp:taxon-name></italic> (Günther) and <italic><tp:taxon-name><tp:taxon-name-part taxon-name-part-type="genus" reg="Caranx">Caranx</tp:taxon-name-part><tp:taxon-name-part taxon-name-part-type="species" reg="caninus">caninus</tp:taxon-name-part></tp:taxon-name></italic> (Günther) from Mexican Pacific and Ecuador; <italic><tp:taxon-name><tp:taxon-name-part taxon-name-part-type="genus" reg="Caranx">Caranx</tp:taxon-name-part><tp:taxon-name-part taxon-name-part-type="species" reg="djedaba">djedaba</tp:taxon-name-part></tp:taxon-name></italic> (Forsskål) from Durban, South Africa and Sri Lanka; <italic><tp:taxon-name><tp:taxon-name-part taxon-name-part-type="genus" reg="Caranx">Caranx</tp:taxon-name-part><tp:taxon-name-part taxon-name-part-type="species" reg="hippos">hippos</tp:taxon-name-part></tp:taxon-name></italic> (Linnaeus) from Galapagos Islands and Panama; <italic><tp:taxon-name><tp:taxon-name-part taxon-name-part-type="genus" reg="Caranx">Caranx</tp:taxon-name-part><tp:taxon-name-part taxon-name-part-type="species" reg="ignobilis">ignobilis</tp:taxon-name-part></tp:taxon-name></italic> from Taiwan, Indian and Australia; <italic><tp:taxon-name><tp:taxon-name-part taxon-name-part-type="genus" reg="Caranx">Caranx</tp:taxon-name-part><tp:taxon-name-part taxon-name-part-type="species" reg="melampygus">melampygus</tp:taxon-name-part></tp:taxon-name></italic> Cuvier from Eniwetok Atoll and Taiwan; <italic><tp:taxon-name><tp:taxon-name-part taxon-name-part-type="genus" reg="Caranx">Caranx</tp:taxon-name-part><tp:taxon-name-part taxon-name-part-type="species" reg="sexfasciatus">sexfasciatus</tp:taxon-name-part></tp:taxon-name></italic> Quoy &amp; Gaimard from South Africa, Taiwan, Indonesia and Australia; <italic><tp:taxon-name><tp:taxon-name-part taxon-name-part-type="genus" reg="Caranx">Caranx</tp:taxon-name-part></tp:taxon-name></italic> sp. from Celebes and New Caledonia (all <tp:taxon-name><tp:taxon-name-part taxon-name-part-type="family">Carangidae</tp:taxon-name-part></tp:taxon-name>); <italic><tp:taxon-name><tp:taxon-name-part taxon-name-part-type="genus" reg="Coryphaena">Coryphaena</tp:taxon-name-part><tp:taxon-name-part taxon-name-part-type="species" reg="hippurus">hippurus</tp:taxon-name-part></tp:taxon-name></italic> Linnaeus (<tp:taxon-name><tp:taxon-name-part taxon-name-part-type="family">Coryphaenidae</tp:taxon-name-part></tp:taxon-name>) from Galapagos Islands and Panama; <italic><tp:taxon-name><tp:taxon-name-part taxon-name-part-type="genus" reg="Decapterus">Decapterus</tp:taxon-name-part></tp:taxon-name></italic> sp. (<tp:taxon-name><tp:taxon-name-part taxon-name-part-type="family">Carangidae</tp:taxon-name-part></tp:taxon-name>) from Tonkin Gulf, Vietnam; <italic><tp:taxon-name><tp:taxon-name-part taxon-name-part-type="genus" reg="Elagatis">Elagatis</tp:taxon-name-part><tp:taxon-name-part taxon-name-part-type="species" reg="bipinnulata">bipinnulata</tp:taxon-name-part></tp:taxon-name></italic> (Quoy &amp; Gaimard) (<tp:taxon-name><tp:taxon-name-part taxon-name-part-type="family">Carangidae</tp:taxon-name-part></tp:taxon-name>) from Galapagos Islands, Panama, India and Taiwan; <italic><tp:taxon-name><tp:taxon-name-part taxon-name-part-type="genus" reg="Elagatis">Elagatis</tp:taxon-name-part></tp:taxon-name></italic> sp. from Celebes; <italic><tp:taxon-name><tp:taxon-name-part taxon-name-part-type="genus" reg="Epinephelus">Epinephelus</tp:taxon-name-part><tp:taxon-name-part taxon-name-part-type="species" reg="tauvina">tauvina</tp:taxon-name-part></tp:taxon-name></italic> (Forsskål) (<tp:taxon-name><tp:taxon-name-part taxon-name-part-type="family">Serranidae</tp:taxon-name-part></tp:taxon-name>) from Kuwait; <italic><tp:taxon-name><tp:taxon-name-part taxon-name-part-type="genus" reg="Rhabdosargus">Rhabdosargus</tp:taxon-name-part><tp:taxon-name-part taxon-name-part-type="species" reg="holubi">holubi</tp:taxon-name-part></tp:taxon-name></italic> (Steindachner) (<tp:taxon-name><tp:taxon-name-part taxon-name-part-type="family">Sparidae</tp:taxon-name-part></tp:taxon-name>) from South Africa; <italic><tp:taxon-name><tp:taxon-name-part taxon-name-part-type="genus" reg="Seriola">Seriola</tp:taxon-name-part><tp:taxon-name-part taxon-name-part-type="species" reg="dumerili">dumerili</tp:taxon-name-part></tp:taxon-name></italic> (Risso) (<tp:taxon-name><tp:taxon-name-part taxon-name-part-type="family">Carangidae</tp:taxon-name-part></tp:taxon-name>) from Taiwan; <italic><tp:taxon-name><tp:taxon-name-part taxon-name-part-type="genus" reg="Seriola">Seriola</tp:taxon-name-part></tp:taxon-name></italic> sp. (<tp:taxon-name><tp:taxon-name-part taxon-name-part-type="family">Carangidae</tp:taxon-name-part></tp:taxon-name>) from Colombia (<xref ref-type="bibr" rid="B35">Kabata 1968</xref>, <xref ref-type="bibr" rid="B23">Grobler et al. 2003</xref>, <xref ref-type="bibr" rid="B30">Ho and Lin 2004</xref>, <xref ref-type="bibr" rid="B79">Yuniar et al. 2007</xref>, <xref ref-type="bibr" rid="B38">Kazachenko et al. 2014</xref>, <xref ref-type="bibr" rid="B51">Morales-Serna et al. 2014</xref>, <xref ref-type="bibr" rid="B49">2015</xref>, <xref ref-type="bibr" rid="B1">Boxshall 2018</xref>).</p></tp:treatment-sec><tp:treatment-sec sec-type="Current host" id="SECID0EXABI"><title>Current host.</title><p><italic><tp:taxon-name><tp:taxon-name-part taxon-name-part-type="genus" reg="Carangoides">Carangoides</tp:taxon-name-part><tp:taxon-name-part taxon-name-part-type="species" reg="ferdau">ferdau</tp:taxon-name-part></tp:taxon-name></italic> (Forsskål), <italic><tp:taxon-name><tp:taxon-name-part taxon-name-part-type="genus" reg="Carangoides">Carangoides</tp:taxon-name-part><tp:taxon-name-part taxon-name-part-type="species" reg="orthogrammus">orthogrammus</tp:taxon-name-part></tp:taxon-name></italic> (Jordan &amp; Gilbert), <italic><tp:taxon-name><tp:taxon-name-part taxon-name-part-type="genus" reg="Caranx">Caranx</tp:taxon-name-part><tp:taxon-name-part taxon-name-part-type="species" reg="ignobilis">ignobilis</tp:taxon-name-part></tp:taxon-name></italic>, <italic><tp:taxon-name><tp:taxon-name-part taxon-name-part-type="genus" reg="Caranx">Caranx</tp:taxon-name-part><tp:taxon-name-part taxon-name-part-type="species" reg="melampygus">melampygus</tp:taxon-name-part></tp:taxon-name></italic> and <italic><tp:taxon-name><tp:taxon-name-part taxon-name-part-type="genus" reg="Caranx">Caranx</tp:taxon-name-part><tp:taxon-name-part taxon-name-part-type="species" reg="papuensis">papuensis</tp:taxon-name-part></tp:taxon-name></italic> Alleyne &amp; MacLeay (all <tp:taxon-name><tp:taxon-name-part taxon-name-part-type="family">Carangidae</tp:taxon-name-part></tp:taxon-name>).</p></tp:treatment-sec><tp:treatment-sec sec-type="Site of infection" id="SECID0EZCBI"><title>Site of infection.</title><p>Gills.</p></tp:treatment-sec><tp:treatment-sec sec-type="Prevalence and mean intensity" id="SECID0E5CBI"><title>Prevalence and mean intensity.</title><p>40 and 2 (n = 5) to <italic><tp:taxon-name><tp:taxon-name-part taxon-name-part-type="genus" reg="Carangoides">Carangoides</tp:taxon-name-part><tp:taxon-name-part taxon-name-part-type="species" reg="ferdau">ferdau</tp:taxon-name-part></tp:taxon-name></italic>, 33.3 and 6 (n = 3) to <italic><tp:taxon-name><tp:taxon-name-part taxon-name-part-type="genus" reg="Carangoides">Carangoides</tp:taxon-name-part><tp:taxon-name-part taxon-name-part-type="species" reg="orthogrammus">orthogrammus</tp:taxon-name-part></tp:taxon-name></italic>, 75 and 12.7 ± 12.2 (n = 4) to <italic><tp:taxon-name><tp:taxon-name-part taxon-name-part-type="genus" reg="Caranx">Caranx</tp:taxon-name-part><tp:taxon-name-part taxon-name-part-type="species" reg="ignobilis">ignobilis</tp:taxon-name-part></tp:taxon-name></italic>; 33.3 and 2 (n = 6) to <italic><tp:taxon-name><tp:taxon-name-part taxon-name-part-type="genus" reg="Caranx">Caranx</tp:taxon-name-part><tp:taxon-name-part taxon-name-part-type="species" reg="melampygus">melampygus</tp:taxon-name-part></tp:taxon-name></italic>; 40 and 4 (n = 5) to <italic><tp:taxon-name><tp:taxon-name-part taxon-name-part-type="genus" reg="Caranx">Caranx</tp:taxon-name-part><tp:taxon-name-part taxon-name-part-type="species" reg="papuensis">papuensis</tp:taxon-name-part></tp:taxon-name></italic>.</p></tp:treatment-sec><tp:treatment-sec sec-type="Specimens deposited" id="SECID0E2EBI"><title>Specimens deposited.</title><p><abbrev xmlns:xlink="http://www.w3.org/1999/xlink" content-type="institution" xlink:title="Helminthological Collection of the Laboratory of Parasitology, at the Centre for Research and Advanced Studies, National Polytechnic Institute, Mérida, Yucatán, México" id="ABBRID0EBFBI" xlink:type="simple">CHCM</abbrev> No. 562 (voucher) (1 vial, 1 specimen ♀) (from <italic><tp:taxon-name><tp:taxon-name-part taxon-name-part-type="genus" reg="Caranx">Caranx</tp:taxon-name-part><tp:taxon-name-part taxon-name-part-type="species" reg="ignobilis">ignobilis</tp:taxon-name-part></tp:taxon-name></italic>), <abbrev xmlns:xlink="http://www.w3.org/1999/xlink" content-type="institution" xlink:title="Helminthological Collection of the Laboratory of Parasitology, at the Centre for Research and Advanced Studies, National Polytechnic Institute, Mérida, Yucatán, México" id="ABBRID0ERFBI" xlink:type="simple">CHCM</abbrev> No. 563 (voucher) (1 vial, 2 specimens ♂ ♀) (from <italic><tp:taxon-name><tp:taxon-name-part taxon-name-part-type="genus" reg="Caranx">Caranx</tp:taxon-name-part><tp:taxon-name-part taxon-name-part-type="species" reg="papuensis">papuensis</tp:taxon-name-part></tp:taxon-name></italic>), USNM No. 1550598 (voucher) (1 vial, 1 specimen ♀) (from <italic><tp:taxon-name><tp:taxon-name-part taxon-name-part-type="genus" reg="Caranx">Caranx</tp:taxon-name-part><tp:taxon-name-part taxon-name-part-type="species" reg="ignobilis">ignobilis</tp:taxon-name-part></tp:taxon-name></italic>).</p></tp:treatment-sec><tp:treatment-sec sec-type="remarks" id="SECID0EMGBI"><title>Remarks.</title><p>The genus <italic><tp:taxon-name><tp:taxon-name-part taxon-name-part-type="genus" reg="Caligus">Caligus</tp:taxon-name-part></tp:taxon-name></italic> contains approximately 250 species. According to <xref ref-type="bibr" rid="B30">Ho and Lin (2004)</xref>, before the establishment of <italic><tp:taxon-name><tp:taxon-name-part taxon-name-part-type="genus" reg="Caligus">C.</tp:taxon-name-part><tp:taxon-name-part taxon-name-part-type="species" reg="confusus">confusus</tp:taxon-name-part></tp:taxon-name></italic>, specimens of this species were confused with <italic><tp:taxon-name><tp:taxon-name-part taxon-name-part-type="genus" reg="Caligus">Caligus</tp:taxon-name-part><tp:taxon-name-part taxon-name-part-type="species" reg="productus">productus</tp:taxon-name-part></tp:taxon-name></italic> (as <italic><tp:taxon-name><tp:taxon-name-part taxon-name-part-type="genus" reg="Caligus">Caligus</tp:taxon-name-part><tp:taxon-name-part taxon-name-part-type="species" reg="alalongae">alalongae</tp:taxon-name-part></tp:taxon-name></italic>) Dana, 1852 and <italic><tp:taxon-name><tp:taxon-name-part taxon-name-part-type="genus" reg="Caligus">Caligus</tp:taxon-name-part><tp:taxon-name-part taxon-name-part-type="species" reg="constrictus">constrictus</tp:taxon-name-part></tp:taxon-name></italic> Heller, 1865. However, these authors pointed out nine characteristics known only for <italic><tp:taxon-name><tp:taxon-name-part taxon-name-part-type="genus" reg="Caligus">C.</tp:taxon-name-part><tp:taxon-name-part taxon-name-part-type="species" reg="confusus">confusus</tp:taxon-name-part></tp:taxon-name></italic>. The morphology of our specimens (♂ and ♀) fits with the description of <xref ref-type="bibr" rid="B30">Ho and Lin (2004)</xref>. Additionally, based on the examination of the present material and also that from previous surveys in the Eastern Pacific (<xref ref-type="bibr" rid="B51">Morales-Serna et al. 2014</xref>, <xref ref-type="bibr" rid="B49">2015</xref>), we suggest that the shape of the first segment of the antenna and sternal furca may be useful in identifying <italic><tp:taxon-name><tp:taxon-name-part taxon-name-part-type="genus" reg="Caligus">C.</tp:taxon-name-part><tp:taxon-name-part taxon-name-part-type="species" reg="confusus">confusus</tp:taxon-name-part></tp:taxon-name></italic>. Clearly, <italic><tp:taxon-name><tp:taxon-name-part taxon-name-part-type="genus" reg="Caligus">C.</tp:taxon-name-part><tp:taxon-name-part taxon-name-part-type="species" reg="confusus">confusus</tp:taxon-name-part></tp:taxon-name></italic> has high affinity for carangid fish; nonetheless, this parasite can also be found on fish from different families. To date, it is distributed in tropical waters of the Eastern Pacific and Indo-Pacific, with no records for the Atlantic Ocean.</p></tp:treatment-sec><ref-list><ref id="B35"><mixed-citation xmlns:xlink="http://www.w3.org/1999/xlink" xlink:type="simple"><person-group><name name-style="western"><surname>Kabata</surname><given-names>Z</given-names></name></person-group> (<year>1968</year>) <article-title>Two species of <italic><tp:taxon-name><tp:taxon-name-part taxon-name-part-type="genus">Caligus</tp:taxon-name-part></tp:taxon-name></italic> from New Caledonia.</article-title><source>Crustaceana</source><volume>1</volume>: <fpage>1</fpage>–<lpage>10</lpage>.</mixed-citation></ref><ref id="B23"><mixed-citation xmlns:xlink="http://www.w3.org/1999/xlink" xlink:type="simple"><person-group><name name-style="western"><surname>Grobler</surname><given-names>NJ</given-names></name><name name-style="western"><surname>Van As</surname><given-names>JG</given-names></name><name name-style="western"><surname>Oliver</surname><given-names>PAS</given-names></name></person-group> (<year>2003</year>) <article-title>Additional morphological information on two species of <italic><tp:taxon-name><tp:taxon-name-part taxon-name-part-type="genus">Caligus</tp:taxon-name-part></tp:taxon-name></italic> (<tp:taxon-name><tp:taxon-name-part taxon-name-part-type="subclass">Copepoda</tp:taxon-name-part></tp:taxon-name>: <tp:taxon-name><tp:taxon-name-part taxon-name-part-type="family">Caligidae</tp:taxon-name-part></tp:taxon-name>) parasitic on South Africa marine and estuarine fish.</article-title><source>African Zoology</source><volume>38</volume>: <fpage>139</fpage>–<lpage>143</lpage>. <ext-link xlink:type="simple" ext-link-type="doi" xlink:href="10.1080/15627020.2003.11657201">https://doi.org/10.1080/15627020.2003.11657201</ext-link></mixed-citation></ref><ref id="B30"><mixed-citation xmlns:xlink="http://www.w3.org/1999/xlink" xlink:type="simple"><person-group><name name-style="western"><surname>Ho</surname><given-names>JS</given-names></name><name name-style="western"><surname>Lin</surname><given-names>CL</given-names></name></person-group> (<year>2004</year>) Sea lice of Taiwan (<tp:taxon-name><tp:taxon-name-part taxon-name-part-type="subclass">Copepoda</tp:taxon-name-part></tp:taxon-name>: <tp:taxon-name><tp:taxon-name-part taxon-name-part-type="order">Siphonostomatoida</tp:taxon-name-part></tp:taxon-name>: <tp:taxon-name><tp:taxon-name-part taxon-name-part-type="family">Caligidae</tp:taxon-name-part></tp:taxon-name>). The Sueichan Press, Keelung.</mixed-citation></ref><ref id="B79"><mixed-citation xmlns:xlink="http://www.w3.org/1999/xlink" xlink:type="simple"><person-group><name name-style="western"><surname>Yuniar</surname><given-names>AT</given-names></name><name name-style="western"><surname>Palm</surname><given-names>HW</given-names></name><name name-style="western"><surname>Walter</surname><given-names>T</given-names></name></person-group> (<year>2007</year>) <article-title>Crustacean fish parasites from Segara Anakan Lagoon, Java, Indonesia.</article-title><source>Parasitology Research</source><volume>100</volume>: <fpage>1193</fpage>–<lpage>1204</lpage>. <ext-link xlink:type="simple" ext-link-type="doi" xlink:href="10.1007/s00436-006-0391-9">https://doi.org/10.1007/s00436-006-0391-9</ext-link></mixed-citation></ref><ref id="B38"><mixed-citation xmlns:xlink="http://www.w3.org/1999/xlink" xlink:type="simple"><person-group><name name-style="western"><surname>Kazachenko</surname><given-names>VN</given-names></name><name name-style="western"><surname>Kovaleva</surname><given-names>NN</given-names></name><name name-style="western"><surname>Ha</surname><given-names>DN</given-names></name><name name-style="western"><surname>Nguyen</surname><given-names>VH</given-names></name><name name-style="western"><surname>Thanh</surname><given-names>NV</given-names></name></person-group> (<year>2014</year>) <article-title>Redescription of three caligid species of the genus <italic><tp:taxon-name><tp:taxon-name-part taxon-name-part-type="genus">Caligus</tp:taxon-name-part></tp:taxon-name></italic> Müller, 1785 (<tp:taxon-name><tp:taxon-name-part taxon-name-part-type="subclass">Copepoda</tp:taxon-name-part></tp:taxon-name>: <tp:taxon-name><tp:taxon-name-part taxon-name-part-type="family">Caligidae</tp:taxon-name-part></tp:taxon-name>), parasites of marine fish <italic><tp:taxon-name><tp:taxon-name-part taxon-name-part-type="genus">Decapterus</tp:taxon-name-part></tp:taxon-name></italic> sp. (<tp:taxon-name><tp:taxon-name-part taxon-name-part-type="order">Perciformes</tp:taxon-name-part></tp:taxon-name>: <tp:taxon-name><tp:taxon-name-part taxon-name-part-type="family">Carangidae</tp:taxon-name-part></tp:taxon-name>) from Tonkin Gulf, Vietnam.</article-title><source>Tap Chi Sinh Hoc</source><volume>36</volume>: <fpage>1</fpage>–<lpage>11</lpage>.</mixed-citation></ref><ref id="B51"><mixed-citation xmlns:xlink="http://www.w3.org/1999/xlink" xlink:type="simple"><person-group><name name-style="western"><surname>Morales-Serna</surname><given-names>FN</given-names></name><name name-style="western"><surname>Pinacho-Pinacho</surname><given-names>CD</given-names></name><name name-style="western"><surname>Gómez</surname><given-names>S</given-names></name><name name-style="western"><surname>Pérez-Ponce de León</surname><given-names>G</given-names></name></person-group> (<year>2014</year>) <article-title>Diversity of sea lice (<tp:taxon-name><tp:taxon-name-part taxon-name-part-type="subclass">Copepoda</tp:taxon-name-part></tp:taxon-name>: <tp:taxon-name><tp:taxon-name-part taxon-name-part-type="family">Caligidae</tp:taxon-name-part></tp:taxon-name>) parasitic on marine fishes with commercial and aquaculture importance in Chamela Bay, Pacific coast of Mexico by using morphology and DNA barcoding, with description of a new species of <italic><tp:taxon-name><tp:taxon-name-part taxon-name-part-type="genus">Caligus</tp:taxon-name-part></tp:taxon-name></italic>.</article-title><source>Parasitology International</source><volume>63</volume>: <fpage>69</fpage>–<lpage>79</lpage>. <ext-link xlink:type="simple" ext-link-type="doi" xlink:href="10.1016/j.parint.2013.09.005">https://doi.org/10.1016/j.parint.2013.09.005</ext-link></mixed-citation></ref><ref id="B49"><mixed-citation xmlns:xlink="http://www.w3.org/1999/xlink" xlink:type="simple"><person-group><name name-style="western"><surname>Morales-Serna</surname><given-names>FN</given-names></name><name name-style="western"><surname>Caña-Bozada</surname><given-names>V</given-names></name><name name-style="western"><surname>Mera-Loor</surname><given-names>G</given-names></name><name name-style="western"><surname>Loor-Andrade</surname><given-names>P</given-names></name><name name-style="western"><surname>Fajer-Ávila</surname><given-names>EJ</given-names></name><name name-style="western"><surname>Ho</surname><given-names>JS</given-names></name></person-group> (<year>2015</year>) <article-title>New records of sea lice (<tp:taxon-name><tp:taxon-name-part taxon-name-part-type="subclass">Copepoda</tp:taxon-name-part></tp:taxon-name>: <tp:taxon-name><tp:taxon-name-part taxon-name-part-type="family">Caligidae</tp:taxon-name-part></tp:taxon-name>) from marine fishes in Jaramijó, an area with potential for sea-cage aquaculture in Ecuador.</article-title><source>Zootaxa</source><volume>3920</volume>: <fpage>366</fpage>–<lpage>380</lpage>. <ext-link xlink:type="simple" ext-link-type="doi" xlink:href="10.11646/zootaxa.3920.2.8">https://doi.org/10.11646/zootaxa.3920.2.8</ext-link></mixed-citation></ref><ref id="B1"><mixed-citation xmlns:xlink="http://www.w3.org/1999/xlink" xlink:type="simple"><person-group><name name-style="western"><surname>Boxshall</surname><given-names>GA</given-names></name></person-group> (<year>2018</year>) <article-title>The sea lice (<tp:taxon-name><tp:taxon-name-part taxon-name-part-type="subclass">Copepoda</tp:taxon-name-part></tp:taxon-name>: <tp:taxon-name><tp:taxon-name-part taxon-name-part-type="family">Caligidae</tp:taxon-name-part></tp:taxon-name>) of Moreton Bay (Queensland, Australia), with descriptions of thirteen new species.</article-title><source>Zootaxa</source><volume>4398</volume>: <fpage>1</fpage>–<lpage>172</lpage>. <ext-link xlink:type="simple" ext-link-type="doi" xlink:href="10.11646/zootaxa.4398.1.1">https://doi.org/10.11646/zootaxa.4398.1.1</ext-link></mixed-citation></ref></ref-list></tp:taxon-treatment>
