# Supplementary material for: Parasitic copepods (Crustacea, Hexanauplia) on fishes from the lagoon flats of Palmyra Atoll, Central Pacific
Source: Zookeys. 2019 Mar 27;833:85–106. doi: 10.3897/zookeys.833.30835 (PMC6477860; doi:10.3897/zookeys.833.30835)
Supplement: XML Treatment for Caligus laticaudus [file zookeys.833.30835-treatment5.xml]

<!DOCTYPE tp:taxon-treatment
  PUBLIC "-//TaxonX//DTD Taxonomic Treatment Publishing DTD v0 20100105//EN" "tax-treatment-NSO.dtd">
<tp:taxon-treatment xmlns:tp="http://www.plazi.org/taxpub"><tp:treatment-meta><kwd-group><label>Taxon classification</label><kwd><named-content xmlns:xlink="http://www.w3.org/1999/xlink" content-type="kingdom">Animalia</named-content></kwd><kwd><named-content xmlns:xlink="http://www.w3.org/1999/xlink" content-type="order">Siphonostomatoida</named-content></kwd><kwd><named-content xmlns:xlink="http://www.w3.org/1999/xlink" content-type="family">Caligidae</named-content></kwd></kwd-group><mixed-citation publication-type="journal"><person-group><name><surname>Soler-Jiménez</surname><given-names>Lilia C.</given-names></name><name><surname>Morales-Serna</surname><given-names>F. Neptalí</given-names></name><name><surname>Aguirre-Macedo</surname><given-names>Ma. Leopoldina</given-names></name><name><surname>McLaughlin</surname><given-names>John P.</given-names></name><name><surname>Jaramillo</surname><given-names>Alejandra G.</given-names></name><name><surname>Shaw</surname><given-names>Jenny C.</given-names></name><name><surname>James</surname><given-names>Anna K.</given-names></name><name><surname>Hechinger</surname><given-names>Ryan F.</given-names></name><name><surname>Kuris</surname><given-names>Armand M.</given-names></name><name><surname>Lafferty</surname><given-names>Kevin D.</given-names></name><name><surname>Vidal-Martínez</surname><given-names>Victor M.</given-names></name></person-group><article-title>Parasitic copepods (<tp:taxon-name><tp:taxon-name-part taxon-name-part-type="subphylum">Crustacea</tp:taxon-name-part></tp:taxon-name>, <tp:taxon-name><tp:taxon-name-part taxon-name-part-type="class">Hexanauplia</tp:taxon-name-part></tp:taxon-name>) on fishes from the lagoon flats of Palmyra Atoll, Central Pacific</article-title><source>Zookeys</source><day>27</day><month>3</month><year>2019</year><volume>833</volume><fpage>85</fpage><lpage>106</lpage><pub-id pub-id-type="doi">10.3897/zookeys.833.30835</pub-id></mixed-citation></tp:treatment-meta><tp:nomenclature><tp:taxon-name>
                  <tp:taxon-name-part taxon-name-part-type="genus" reg="Caligus">Caligus</tp:taxon-name-part>
                  <tp:taxon-name-part taxon-name-part-type="species" reg="laticaudus">laticaudus</tp:taxon-name-part>
                </tp:taxon-name><tp:taxon-authority>Shiino, 1960</tp:taxon-authority></tp:nomenclature><tp:treatment-sec sec-type="Type host" id="SECID0E6UBI"><title>Type host.</title><p><italic><tp:taxon-name><tp:taxon-name-part taxon-name-part-type="genus" reg="Pagrus">Pagrus</tp:taxon-name-part><tp:taxon-name-part taxon-name-part-type="species" reg="major">major</tp:taxon-name-part></tp:taxon-name></italic> (as <italic><tp:taxon-name><tp:taxon-name-part taxon-name-part-type="genus" reg="Pagrosomus">Pagrosomus</tp:taxon-name-part><tp:taxon-name-part taxon-name-part-type="species" reg="major">major</tp:taxon-name-part></tp:taxon-name></italic>) (Temminck &amp; Schlegel) (<tp:taxon-name><tp:taxon-name-part taxon-name-part-type="family">Sparidae</tp:taxon-name-part></tp:taxon-name>).</p></tp:treatment-sec><tp:treatment-sec sec-type="Other host and localities" id="SECID0EAWBI"><title>Other host and localities.</title><p><italic><tp:taxon-name><tp:taxon-name-part taxon-name-part-type="genus" reg="Pagrus">Pagrus</tp:taxon-name-part><tp:taxon-name-part taxon-name-part-type="species" reg="major">major</tp:taxon-name-part></tp:taxon-name></italic> (as <italic><tp:taxon-name><tp:taxon-name-part taxon-name-part-type="genus" reg="Pagrosomus">Pagrosomus</tp:taxon-name-part><tp:taxon-name-part taxon-name-part-type="species" reg="major">major</tp:taxon-name-part></tp:taxon-name></italic>) (<tp:taxon-name><tp:taxon-name-part taxon-name-part-type="family">Sparidae</tp:taxon-name-part></tp:taxon-name>) from Japan (<xref ref-type="bibr" rid="B64">Shiino 1960</xref>). <italic><tp:taxon-name><tp:taxon-name-part taxon-name-part-type="genus" reg="Acanthurus">Acanthurus</tp:taxon-name-part><tp:taxon-name-part taxon-name-part-type="species" reg="olivaceus">olivaceus</tp:taxon-name-part></tp:taxon-name></italic> Bloch &amp; Schneider (<tp:taxon-name><tp:taxon-name-part taxon-name-part-type="family">Acanthuridae</tp:taxon-name-part></tp:taxon-name>) from Eniwetok Atoll; <italic><tp:taxon-name><tp:taxon-name-part taxon-name-part-type="genus" reg="Dentex">Dentex</tp:taxon-name-part><tp:taxon-name-part taxon-name-part-type="species" reg="tumifrons">tumifrons</tp:taxon-name-part></tp:taxon-name></italic> (Temminck &amp; Schlegel) (<tp:taxon-name><tp:taxon-name-part taxon-name-part-type="family">Sparidae</tp:taxon-name-part></tp:taxon-name>) from Korea; <italic><tp:taxon-name><tp:taxon-name-part taxon-name-part-type="genus" reg="Liza">Liza</tp:taxon-name-part><tp:taxon-name-part taxon-name-part-type="species" reg="haematocheila">haematocheila</tp:taxon-name-part></tp:taxon-name></italic> (Temminck &amp; Schlegel) (<tp:taxon-name><tp:taxon-name-part taxon-name-part-type="family">Mugilidae</tp:taxon-name-part></tp:taxon-name>) from China; <italic><tp:taxon-name><tp:taxon-name-part taxon-name-part-type="genus" reg="Caranx">Caranx</tp:taxon-name-part><tp:taxon-name-part taxon-name-part-type="species" reg="melampygus">melampygus</tp:taxon-name-part></tp:taxon-name></italic> (<tp:taxon-name><tp:taxon-name-part taxon-name-part-type="family">Carangidae</tp:taxon-name-part></tp:taxon-name>), <italic><tp:taxon-name><tp:taxon-name-part taxon-name-part-type="genus" reg="Lutjanus">Lutjanus</tp:taxon-name-part><tp:taxon-name-part taxon-name-part-type="species" reg="vitta">vitta</tp:taxon-name-part></tp:taxon-name></italic> (Quoy &amp; Gaimard), <italic><tp:taxon-name><tp:taxon-name-part taxon-name-part-type="genus" reg="Lutjanus">Lutjanus</tp:taxon-name-part><tp:taxon-name-part taxon-name-part-type="species" reg="russellii">russellii</tp:taxon-name-part></tp:taxon-name></italic> (Bleeker) (<tp:taxon-name><tp:taxon-name-part taxon-name-part-type="family">Lutjanidae</tp:taxon-name-part></tp:taxon-name>) and <italic><tp:taxon-name><tp:taxon-name-part taxon-name-part-type="genus" reg="Parapristipoma">Parapristipoma</tp:taxon-name-part><tp:taxon-name-part taxon-name-part-type="species" reg="trilineatum">trilineatum</tp:taxon-name-part></tp:taxon-name></italic> (Thunberg) (<tp:taxon-name><tp:taxon-name-part taxon-name-part-type="family">Haemulidae</tp:taxon-name-part></tp:taxon-name>), <italic><tp:taxon-name><tp:taxon-name-part taxon-name-part-type="genus" reg="Polydactylus">Polydactylus</tp:taxon-name-part><tp:taxon-name-part taxon-name-part-type="species" reg="plebeius">plebeius</tp:taxon-name-part></tp:taxon-name></italic> (Broussonet) and <italic><tp:taxon-name><tp:taxon-name-part taxon-name-part-type="genus" reg="Polydactylus">Polydactylus</tp:taxon-name-part><tp:taxon-name-part taxon-name-part-type="species" reg="sextarius">sextarius</tp:taxon-name-part></tp:taxon-name></italic> (Bloch &amp; Schneider) (<tp:taxon-name><tp:taxon-name-part taxon-name-part-type="family">Polynemidae</tp:taxon-name-part></tp:taxon-name>) from Taiwan; <italic><tp:taxon-name><tp:taxon-name-part taxon-name-part-type="genus" reg="Parastomateus">Parastomateus</tp:taxon-name-part><tp:taxon-name-part taxon-name-part-type="species" reg="niger">niger</tp:taxon-name-part></tp:taxon-name></italic> (Bloch) (<tp:taxon-name><tp:taxon-name-part taxon-name-part-type="family">Carangidae</tp:taxon-name-part></tp:taxon-name>) from Malaysia; <italic><tp:taxon-name><tp:taxon-name-part taxon-name-part-type="genus" reg="Filimanus">Filimanus</tp:taxon-name-part><tp:taxon-name-part taxon-name-part-type="species" reg="heptadactyla">heptadactyla</tp:taxon-name-part></tp:taxon-name></italic> (Cuvier) (<tp:taxon-name><tp:taxon-name-part taxon-name-part-type="family">Polynemidae</tp:taxon-name-part></tp:taxon-name>) and <italic><tp:taxon-name><tp:taxon-name-part taxon-name-part-type="genus" reg="Rhabdosargus">Rhabdosargus</tp:taxon-name-part><tp:taxon-name-part taxon-name-part-type="species" reg="sarba">sarba</tp:taxon-name-part></tp:taxon-name></italic> (Forsskål) (<tp:taxon-name><tp:taxon-name-part taxon-name-part-type="family">Sparidae</tp:taxon-name-part></tp:taxon-name>) from India (<xref ref-type="bibr" rid="B30">Ho and Lin 2004</xref>, <xref ref-type="bibr" rid="B48">Moon and Kim 2012</xref>). <italic><tp:taxon-name><tp:taxon-name-part taxon-name-part-type="genus" reg="Gnathanodon">Gnathanodon</tp:taxon-name-part><tp:taxon-name-part taxon-name-part-type="species" reg="speciosus">speciosus</tp:taxon-name-part></tp:taxon-name></italic> (Forsskål), <italic><tp:taxon-name><tp:taxon-name-part taxon-name-part-type="genus" reg="Caranx">Caranx</tp:taxon-name-part><tp:taxon-name-part taxon-name-part-type="species" reg="sexfasciatus">sexfasciatus</tp:taxon-name-part></tp:taxon-name></italic> Quoy &amp; Gaimard (<tp:taxon-name><tp:taxon-name-part taxon-name-part-type="family">Carangidae</tp:taxon-name-part></tp:taxon-name>), <italic><tp:taxon-name><tp:taxon-name-part taxon-name-part-type="genus" reg="Heniochus">Heniochus</tp:taxon-name-part><tp:taxon-name-part taxon-name-part-type="species" reg="acuminatus">acuminatus</tp:taxon-name-part></tp:taxon-name></italic> (Linnaeus) (<tp:taxon-name><tp:taxon-name-part taxon-name-part-type="family">Chaetodontidae</tp:taxon-name-part></tp:taxon-name>), <italic><tp:taxon-name><tp:taxon-name-part taxon-name-part-type="genus" reg="Kyphosus">Kyphosus</tp:taxon-name-part><tp:taxon-name-part taxon-name-part-type="species" reg="bigibbus">bigibbus</tp:taxon-name-part></tp:taxon-name></italic> Lacepède (<tp:taxon-name><tp:taxon-name-part taxon-name-part-type="family">Kiphosidae</tp:taxon-name-part></tp:taxon-name>), <italic><tp:taxon-name><tp:taxon-name-part taxon-name-part-type="genus" reg="Pseudolabrus">Pseudolabrus</tp:taxon-name-part><tp:taxon-name-part taxon-name-part-type="species" reg="guentheri">guentheri</tp:taxon-name-part></tp:taxon-name></italic> Bleeker (<tp:taxon-name><tp:taxon-name-part taxon-name-part-type="family">Labridae</tp:taxon-name-part></tp:taxon-name>), <italic><tp:taxon-name><tp:taxon-name-part taxon-name-part-type="genus" reg="Pagrus">Pagrus</tp:taxon-name-part><tp:taxon-name-part taxon-name-part-type="species" reg="auratus">auratus</tp:taxon-name-part></tp:taxon-name></italic> (Forster) (<tp:taxon-name><tp:taxon-name-part taxon-name-part-type="family">Sparidae</tp:taxon-name-part></tp:taxon-name>) from Australia (<xref ref-type="bibr" rid="B1">Boxshall 2018</xref>).</p></tp:treatment-sec><tp:treatment-sec sec-type="Current host" id="SECID0ECACI"><title>Current host.</title><p><italic><tp:taxon-name><tp:taxon-name-part taxon-name-part-type="genus" reg="Rhinecanthus">Rhinecanthus</tp:taxon-name-part><tp:taxon-name-part taxon-name-part-type="species" reg="aculeatus">aculeatus</tp:taxon-name-part></tp:taxon-name></italic> (Linnaeus), <italic><tp:taxon-name><tp:taxon-name-part taxon-name-part-type="genus" reg="Pseudobalistes">Pseudobalistes</tp:taxon-name-part><tp:taxon-name-part taxon-name-part-type="species" reg="flavimarginatus">flavimarginatus</tp:taxon-name-part></tp:taxon-name></italic> (Rüppell) (<tp:taxon-name><tp:taxon-name-part taxon-name-part-type="family">Balistidae</tp:taxon-name-part></tp:taxon-name>), <italic><tp:taxon-name><tp:taxon-name-part taxon-name-part-type="genus" reg="Mulloidichthys">Mulloidichthys</tp:taxon-name-part><tp:taxon-name-part taxon-name-part-type="species" reg="flavolineatus">flavolineatus</tp:taxon-name-part></tp:taxon-name></italic>, <italic><tp:taxon-name><tp:taxon-name-part taxon-name-part-type="genus" reg="Upeneus">Upeneus</tp:taxon-name-part><tp:taxon-name-part taxon-name-part-type="species" reg="taeniopterus">taeniopterus</tp:taxon-name-part></tp:taxon-name></italic> Cuvier (<tp:taxon-name><tp:taxon-name-part taxon-name-part-type="family">Mullidae</tp:taxon-name-part></tp:taxon-name>), <italic><tp:taxon-name><tp:taxon-name-part taxon-name-part-type="genus" reg="Chrysiptera">Chrysiptera</tp:taxon-name-part><tp:taxon-name-part taxon-name-part-type="species" reg="glauca">glauca</tp:taxon-name-part></tp:taxon-name></italic> (Cuvier) (<tp:taxon-name><tp:taxon-name-part taxon-name-part-type="family">Pomacentridae</tp:taxon-name-part></tp:taxon-name>) and <italic><tp:taxon-name><tp:taxon-name-part taxon-name-part-type="genus" reg="Epinephalus">Epinephalus</tp:taxon-name-part><tp:taxon-name-part taxon-name-part-type="species" reg="merra">merra</tp:taxon-name-part></tp:taxon-name></italic> Bloch (<tp:taxon-name><tp:taxon-name-part taxon-name-part-type="family">Serranidae</tp:taxon-name-part></tp:taxon-name>).</p></tp:treatment-sec><tp:treatment-sec sec-type="Site of infection" id="SECID0E5CCI"><title>Site of infection.</title><p>Gills..</p></tp:treatment-sec><tp:treatment-sec sec-type="Prevalence and mean intensity" id="SECID0EDDCI"><title>Prevalence and mean intensity.</title><p>5.6 and 1 (n = 18) to <italic><tp:taxon-name><tp:taxon-name-part taxon-name-part-type="genus" reg="Rhinecanthus">Rhinecanthus</tp:taxon-name-part><tp:taxon-name-part taxon-name-part-type="species" reg="aculeatus">aculeatus</tp:taxon-name-part></tp:taxon-name></italic>; 50 and 21 ± 26.9 (n = 4) to <italic><tp:taxon-name><tp:taxon-name-part taxon-name-part-type="genus" reg="Pseudobalistes">Pseudobalistes</tp:taxon-name-part><tp:taxon-name-part taxon-name-part-type="species" reg="flavimarginatus">flavimarginatus</tp:taxon-name-part></tp:taxon-name></italic>; 13.5 and 1.5 ± 0.5 (n = 52) to <italic><tp:taxon-name><tp:taxon-name-part taxon-name-part-type="genus" reg="Mulloidichthys">Mulloidichthys</tp:taxon-name-part><tp:taxon-name-part taxon-name-part-type="species" reg="flavolineatus">flavolineatus</tp:taxon-name-part></tp:taxon-name></italic>; 60 and 2.7 ± 2.1 (n = 5) to <italic><tp:taxon-name><tp:taxon-name-part taxon-name-part-type="genus" reg="Upeneus">Upeneus</tp:taxon-name-part><tp:taxon-name-part taxon-name-part-type="species" reg="taeniopterus">taeniopterus</tp:taxon-name-part></tp:taxon-name></italic>; 3.33 and 2 (n = 3) to <italic><tp:taxon-name><tp:taxon-name-part taxon-name-part-type="genus" reg="Chrysiptera">Chrysiptera</tp:taxon-name-part></tp:taxon-name></italic><tp:taxon-name><tp:taxon-name-part taxon-name-part-type="genus" reg="Chrysiptera"/><tp:taxon-name-part taxon-name-part-type="species" reg="glauca">glauca</tp:taxon-name-part></tp:taxon-name>; 50 and 1 (n = 2) to <italic><tp:taxon-name><tp:taxon-name-part taxon-name-part-type="genus" reg="Epinephalus">Epinephalus</tp:taxon-name-part><tp:taxon-name-part taxon-name-part-type="species" reg="merra">merra</tp:taxon-name-part></tp:taxon-name></italic>.</p></tp:treatment-sec><tp:treatment-sec sec-type="Specimens deposited" id="SECID0EQFCI"><title>Specimens deposited.</title><p><abbrev xmlns:xlink="http://www.w3.org/1999/xlink" content-type="institution" xlink:title="Helminthological Collection of the Laboratory of Parasitology, at the Centre for Research and Advanced Studies, National Polytechnic Institute, Mérida, Yucatán, México" id="ABBRID0EWFCI" xlink:type="simple">CHCM</abbrev> No. 566 (voucher) (1 vial, 2 specimens ♂ ♀) (from <italic><tp:taxon-name><tp:taxon-name-part taxon-name-part-type="genus" reg="Mulloidichthys">M.</tp:taxon-name-part><tp:taxon-name-part taxon-name-part-type="species" reg="flavolineatus">flavolineatus</tp:taxon-name-part></tp:taxon-name></italic>). USNM No. 1550600 (voucher) (1 vial, 1 specimen ♂) (from <italic><tp:taxon-name><tp:taxon-name-part taxon-name-part-type="genus" reg="Mulloidichthys">M.</tp:taxon-name-part><tp:taxon-name-part taxon-name-part-type="species" reg="flavolineatus">flavolineatus</tp:taxon-name-part></tp:taxon-name></italic>).</p></tp:treatment-sec><tp:treatment-sec sec-type="remarks" id="SECID0ERGCI"><title>Remarks.</title><p><xref ref-type="bibr" rid="B30">Ho and Lin (2004)</xref> indicated that the female of <italic><tp:taxon-name><tp:taxon-name-part taxon-name-part-type="genus" reg="Caligus">C.</tp:taxon-name-part><tp:taxon-name-part taxon-name-part-type="species" reg="laticaudus">laticaudus</tp:taxon-name-part></tp:taxon-name></italic> may be identified by a combination of five characteristics (the corpus of the maxilliped with a large, conical protrusion in the myxal region; the terminal elements on last segment of exopod of leg 1 lack accessory processes; outermost element 1 of the four terminal elements of leg 1 exopod about one third of the length of other three elements which are subequal in length; formula of the 3-segmented exopod of leg 4 as I-0; I-0; III; and the terminal three spines on leg 4 subequal in length). Our results support the view that <italic><tp:taxon-name><tp:taxon-name-part taxon-name-part-type="genus" reg="Caligus">C.</tp:taxon-name-part><tp:taxon-name-part taxon-name-part-type="species" reg="laticaudus">laticaudus</tp:taxon-name-part></tp:taxon-name></italic> infects fishes only from the Indo-West Pacific.</p></tp:treatment-sec><ref-list><ref id="B64"><mixed-citation xmlns:xlink="http://www.w3.org/1999/xlink" xlink:type="simple"><person-group><name name-style="western"><surname>Shiino</surname><given-names>SM</given-names></name></person-group> (<year>1960</year>) <article-title>Copepods parasitic on the fishes collected on the coast of Province Shima, Japan.</article-title><source>Reports of the Faculty of Fisheries, Prefectural University of Mie</source><volume>3</volume>(<issue>3</issue>): <fpage>471</fpage>–<lpage>500</lpage>.</mixed-citation></ref><ref id="B30"><mixed-citation xmlns:xlink="http://www.w3.org/1999/xlink" xlink:type="simple"><person-group><name name-style="western"><surname>Ho</surname><given-names>JS</given-names></name><name name-style="western"><surname>Lin</surname><given-names>CL</given-names></name></person-group> (<year>2004</year>) Sea lice of Taiwan (<tp:taxon-name><tp:taxon-name-part taxon-name-part-type="subclass">Copepoda</tp:taxon-name-part></tp:taxon-name>: <tp:taxon-name><tp:taxon-name-part taxon-name-part-type="order">Siphonostomatoida</tp:taxon-name-part></tp:taxon-name>: <tp:taxon-name><tp:taxon-name-part taxon-name-part-type="family">Caligidae</tp:taxon-name-part></tp:taxon-name>). The Sueichan Press, Keelung.</mixed-citation></ref><ref id="B48"><mixed-citation xmlns:xlink="http://www.w3.org/1999/xlink" xlink:type="simple"><person-group><name name-style="western"><surname>Moon</surname><given-names>SY</given-names></name><name name-style="western"><surname>Kim</surname><given-names>IH</given-names></name></person-group> (<year>2012</year>) <article-title>Sea lice (<tp:taxon-name><tp:taxon-name-part taxon-name-part-type="subclass">Copepoda</tp:taxon-name-part></tp:taxon-name>, <tp:taxon-name><tp:taxon-name-part taxon-name-part-type="order">Siphonostomatoida</tp:taxon-name-part></tp:taxon-name>, <tp:taxon-name><tp:taxon-name-part taxon-name-part-type="family">Caligidae</tp:taxon-name-part></tp:taxon-name>) new to Korea, including three new species.</article-title><source>Journal of Species Research</source><volume>1</volume>: <fpage>175</fpage>–<lpage>217</lpage>. <ext-link xlink:type="simple" ext-link-type="doi" xlink:href="10.12651/JSR.2012.1.2.175">https://doi.org/10.12651/JSR.2012.1.2.175</ext-link></mixed-citation></ref><ref id="B1"><mixed-citation xmlns:xlink="http://www.w3.org/1999/xlink" xlink:type="simple"><person-group><name name-style="western"><surname>Boxshall</surname><given-names>GA</given-names></name></person-group> (<year>2018</year>) <article-title>The sea lice (<tp:taxon-name><tp:taxon-name-part taxon-name-part-type="subclass">Copepoda</tp:taxon-name-part></tp:taxon-name>: <tp:taxon-name><tp:taxon-name-part taxon-name-part-type="family">Caligidae</tp:taxon-name-part></tp:taxon-name>) of Moreton Bay (Queensland, Australia), with descriptions of thirteen new species.</article-title><source>Zootaxa</source><volume>4398</volume>: <fpage>1</fpage>–<lpage>172</lpage>. <ext-link xlink:type="simple" ext-link-type="doi" xlink:href="10.11646/zootaxa.4398.1.1">https://doi.org/10.11646/zootaxa.4398.1.1</ext-link></mixed-citation></ref></ref-list></tp:taxon-treatment>
