# Supplementary material for: Parasitic copepods (Crustacea, Hexanauplia) on fishes from the lagoon flats of Palmyra Atoll, Central Pacific
Source: Zookeys. 2019 Mar 27;833:85–106. doi: 10.3897/zookeys.833.30835 (PMC6477860; doi:10.3897/zookeys.833.30835)
Supplement: XML Treatment for Caligus aff. mutabilis [file zookeys.833.30835-treatment6.xml]

<!DOCTYPE tp:taxon-treatment
  PUBLIC "-//TaxonX//DTD Taxonomic Treatment Publishing DTD v0 20100105//EN" "tax-treatment-NSO.dtd">
<tp:taxon-treatment xmlns:tp="http://www.plazi.org/taxpub"><tp:treatment-meta><kwd-group><label>Taxon classification</label><kwd><named-content xmlns:xlink="http://www.w3.org/1999/xlink" content-type="kingdom">Animalia</named-content></kwd><kwd><named-content xmlns:xlink="http://www.w3.org/1999/xlink" content-type="order">Siphonostomatoida</named-content></kwd><kwd><named-content xmlns:xlink="http://www.w3.org/1999/xlink" content-type="family">Caligidae</named-content></kwd></kwd-group><mixed-citation publication-type="journal"><person-group><name><surname>Soler-Jiménez</surname><given-names>Lilia C.</given-names></name><name><surname>Morales-Serna</surname><given-names>F. Neptalí</given-names></name><name><surname>Aguirre-Macedo</surname><given-names>Ma. Leopoldina</given-names></name><name><surname>McLaughlin</surname><given-names>John P.</given-names></name><name><surname>Jaramillo</surname><given-names>Alejandra G.</given-names></name><name><surname>Shaw</surname><given-names>Jenny C.</given-names></name><name><surname>James</surname><given-names>Anna K.</given-names></name><name><surname>Hechinger</surname><given-names>Ryan F.</given-names></name><name><surname>Kuris</surname><given-names>Armand M.</given-names></name><name><surname>Lafferty</surname><given-names>Kevin D.</given-names></name><name><surname>Vidal-Martínez</surname><given-names>Victor M.</given-names></name></person-group><article-title>Parasitic copepods (<tp:taxon-name><tp:taxon-name-part taxon-name-part-type="subphylum">Crustacea</tp:taxon-name-part></tp:taxon-name>, <tp:taxon-name><tp:taxon-name-part taxon-name-part-type="class">Hexanauplia</tp:taxon-name-part></tp:taxon-name>) on fishes from the lagoon flats of Palmyra Atoll, Central Pacific</article-title><source>Zookeys</source><day>27</day><month>3</month><year>2019</year><volume>833</volume><fpage>85</fpage><lpage>106</lpage><pub-id pub-id-type="doi">10.3897/zookeys.833.30835</pub-id></mixed-citation></tp:treatment-meta><tp:nomenclature><tp:taxon-name>
                  <tp:taxon-name-part taxon-name-part-type="genus" reg="Caligus">Caligus</tp:taxon-name-part>
                  <tp:taxon-name-part taxon-name-part-type="uncertainty-rank">aff.</tp:taxon-name-part>
                  <tp:taxon-name-part taxon-name-part-type="species" reg="mutabilis">mutabilis</tp:taxon-name-part>
                </tp:taxon-name><tp:taxon-authority>Wilson, 1905</tp:taxon-authority></tp:nomenclature><tp:treatment-sec sec-type="Type host" id="SECID0EXICI"><title>Type host.</title><p><italic><tp:taxon-name><tp:taxon-name-part taxon-name-part-type="genus" reg="Centropristis">Centropristis</tp:taxon-name-part><tp:taxon-name-part taxon-name-part-type="species" reg="striata">striata</tp:taxon-name-part></tp:taxon-name></italic> (as <italic><tp:taxon-name><tp:taxon-name-part taxon-name-part-type="genus" reg="Centropristes">Centropristes</tp:taxon-name-part><tp:taxon-name-part taxon-name-part-type="species" reg="striatus">striatus</tp:taxon-name-part></tp:taxon-name></italic>) (Linnaeus) (<tp:taxon-name><tp:taxon-name-part taxon-name-part-type="family">Serranidae</tp:taxon-name-part></tp:taxon-name>).</p></tp:treatment-sec><tp:treatment-sec sec-type="Other host and localities" id="SECID0EYJCI"><title>Other host and localities.</title><p><italic><tp:taxon-name><tp:taxon-name-part taxon-name-part-type="genus" reg="Centropristis">Centropristis</tp:taxon-name-part><tp:taxon-name-part taxon-name-part-type="species" reg="striata">striata</tp:taxon-name-part></tp:taxon-name></italic> (as <italic><tp:taxon-name><tp:taxon-name-part taxon-name-part-type="genus" reg="Centropristes">Centropristes</tp:taxon-name-part><tp:taxon-name-part taxon-name-part-type="species" reg="striatus">striatus</tp:taxon-name-part></tp:taxon-name></italic>) (<tp:taxon-name><tp:taxon-name-part taxon-name-part-type="family">Serranidae</tp:taxon-name-part></tp:taxon-name>) from North American waters (<xref ref-type="bibr" rid="B73">Wilson 1905</xref>). <italic><tp:taxon-name><tp:taxon-name-part taxon-name-part-type="genus" reg="Acanthocybium">Acanthocybium</tp:taxon-name-part></tp:taxon-name></italic> sp., <italic><tp:taxon-name><tp:taxon-name-part taxon-name-part-type="genus" reg="Euthynnus">Euthynnus</tp:taxon-name-part></tp:taxon-name></italic> sp., <italic><tp:taxon-name><tp:taxon-name-part taxon-name-part-type="genus" reg="Sarda">Sarda</tp:taxon-name-part></tp:taxon-name></italic> sp., <italic><tp:taxon-name><tp:taxon-name-part taxon-name-part-type="genus" reg="Scomberomorus">Scomberomorus</tp:taxon-name-part></tp:taxon-name></italic> sp., and <italic><tp:taxon-name><tp:taxon-name-part taxon-name-part-type="genus" reg="Thunnus">Thunnus</tp:taxon-name-part></tp:taxon-name></italic> sp. (all <tp:taxon-name><tp:taxon-name-part taxon-name-part-type="family">Scombridae</tp:taxon-name-part></tp:taxon-name>) from Colombia; <italic><tp:taxon-name><tp:taxon-name-part taxon-name-part-type="genus" reg="Archosargus">Archosargus</tp:taxon-name-part><tp:taxon-name-part taxon-name-part-type="species" reg="rhomboidalis">rhomboidalis</tp:taxon-name-part></tp:taxon-name></italic> (Linnaeus) (<tp:taxon-name><tp:taxon-name-part taxon-name-part-type="family">Sparidae</tp:taxon-name-part></tp:taxon-name>), <italic><tp:taxon-name><tp:taxon-name-part taxon-name-part-type="genus" reg="Chaetodipterus">Chaetodipterus</tp:taxon-name-part><tp:taxon-name-part taxon-name-part-type="species" reg="faber">faber</tp:taxon-name-part></tp:taxon-name></italic> (Broussonet) (<tp:taxon-name><tp:taxon-name-part taxon-name-part-type="family">Ephippidae</tp:taxon-name-part></tp:taxon-name>), <italic><tp:taxon-name><tp:taxon-name-part taxon-name-part-type="genus" reg="Mycteroperca">Mycteroperca</tp:taxon-name-part><tp:taxon-name-part taxon-name-part-type="species" reg="microlepis">microlepis</tp:taxon-name-part></tp:taxon-name></italic> (Goode &amp; Bean), <italic><tp:taxon-name><tp:taxon-name-part taxon-name-part-type="genus" reg="Scomberomorus">Scomberomorus</tp:taxon-name-part><tp:taxon-name-part taxon-name-part-type="species" reg="brasiliensis">brasiliensis</tp:taxon-name-part></tp:taxon-name></italic> Collette, Russo &amp; Zavala-Camin, <italic><tp:taxon-name><tp:taxon-name-part taxon-name-part-type="genus" reg="Scomberomorus">Scomberomorus</tp:taxon-name-part><tp:taxon-name-part taxon-name-part-type="species" reg="maculatus">maculatus</tp:taxon-name-part></tp:taxon-name></italic> (Mitchill) (<tp:taxon-name><tp:taxon-name-part taxon-name-part-type="family">Scombridae</tp:taxon-name-part></tp:taxon-name>) and <italic><tp:taxon-name><tp:taxon-name-part taxon-name-part-type="genus" reg="Trachinotus">Trachinotus</tp:taxon-name-part><tp:taxon-name-part taxon-name-part-type="species" reg="goodei">goodei</tp:taxon-name-part></tp:taxon-name></italic> Jordan &amp; Evermann (<tp:taxon-name><tp:taxon-name-part taxon-name-part-type="family">Carangidae</tp:taxon-name-part></tp:taxon-name>) from Brazil; <italic><tp:taxon-name><tp:taxon-name-part taxon-name-part-type="genus" reg="Balistes">Balistes</tp:taxon-name-part></tp:taxon-name></italic> sp. (<tp:taxon-name><tp:taxon-name-part taxon-name-part-type="family">Balistidae</tp:taxon-name-part></tp:taxon-name>), <italic><tp:taxon-name><tp:taxon-name-part taxon-name-part-type="genus" reg="Calamus">Calamus</tp:taxon-name-part><tp:taxon-name-part taxon-name-part-type="species" reg="brachysomus">brachysomus</tp:taxon-name-part></tp:taxon-name></italic> (Lockington) (<tp:taxon-name><tp:taxon-name-part taxon-name-part-type="family">Sparidae</tp:taxon-name-part></tp:taxon-name>), <italic><tp:taxon-name><tp:taxon-name-part taxon-name-part-type="genus" reg="Centropomus">Centropomus</tp:taxon-name-part></tp:taxon-name></italic> sp. (<tp:taxon-name><tp:taxon-name-part taxon-name-part-type="family">Centropomidae</tp:taxon-name-part></tp:taxon-name>), <italic><tp:taxon-name><tp:taxon-name-part taxon-name-part-type="genus" reg="Chaetodipterus">Chaetodipterus</tp:taxon-name-part><tp:taxon-name-part taxon-name-part-type="species" reg="zonatus">zonatus</tp:taxon-name-part></tp:taxon-name></italic> (Girard) (<tp:taxon-name><tp:taxon-name-part taxon-name-part-type="family">Ephippidae</tp:taxon-name-part></tp:taxon-name>), <italic><tp:taxon-name><tp:taxon-name-part taxon-name-part-type="genus" reg="Epinephelus">Epinephelus</tp:taxon-name-part><tp:taxon-name-part taxon-name-part-type="species" reg="labriformis">labriformis</tp:taxon-name-part></tp:taxon-name></italic> (Jenyns) (<tp:taxon-name><tp:taxon-name-part taxon-name-part-type="family">Serranidae</tp:taxon-name-part></tp:taxon-name>), <italic><tp:taxon-name><tp:taxon-name-part taxon-name-part-type="genus" reg="Hoplopagrus">Hoplopagrus</tp:taxon-name-part><tp:taxon-name-part taxon-name-part-type="species" reg="guentherii">guentherii</tp:taxon-name-part></tp:taxon-name></italic> Gill (<tp:taxon-name><tp:taxon-name-part taxon-name-part-type="family">Lutjanidae</tp:taxon-name-part></tp:taxon-name>), <italic><tp:taxon-name><tp:taxon-name-part taxon-name-part-type="genus" reg="Katsuwonus">Katsuwonus</tp:taxon-name-part><tp:taxon-name-part taxon-name-part-type="species" reg="pelamis">pelamis</tp:taxon-name-part></tp:taxon-name></italic> (Linnaeus) (<tp:taxon-name><tp:taxon-name-part taxon-name-part-type="family">Scombridae</tp:taxon-name-part></tp:taxon-name>), <italic><tp:taxon-name><tp:taxon-name-part taxon-name-part-type="genus" reg="Kyphosus">Kyphosus</tp:taxon-name-part><tp:taxon-name-part taxon-name-part-type="species" reg="elegans">elegans</tp:taxon-name-part></tp:taxon-name></italic> (Peters) (<tp:taxon-name><tp:taxon-name-part taxon-name-part-type="family">Kyphosidae</tp:taxon-name-part></tp:taxon-name>), <italic><tp:taxon-name><tp:taxon-name-part taxon-name-part-type="genus" reg="Lutjanus">Lutjanus</tp:taxon-name-part><tp:taxon-name-part taxon-name-part-type="species" reg="guttatus">guttatus</tp:taxon-name-part></tp:taxon-name></italic> (Steindachner), <italic><tp:taxon-name><tp:taxon-name-part taxon-name-part-type="genus" reg="Lutjanus">Lutjanus</tp:taxon-name-part><tp:taxon-name-part taxon-name-part-type="species" reg="peru">peru</tp:taxon-name-part></tp:taxon-name></italic> (Nichols &amp; Murphy) (<tp:taxon-name><tp:taxon-name-part taxon-name-part-type="family">Lutjanidae</tp:taxon-name-part></tp:taxon-name>), <italic><tp:taxon-name><tp:taxon-name-part taxon-name-part-type="genus" reg="Menticirrhus">Menticirrhus</tp:taxon-name-part><tp:taxon-name-part taxon-name-part-type="species" reg="undulatus">undulatus</tp:taxon-name-part></tp:taxon-name></italic> (Girard) (<tp:taxon-name><tp:taxon-name-part taxon-name-part-type="family">Sciaenidae</tp:taxon-name-part></tp:taxon-name>), <italic><tp:taxon-name><tp:taxon-name-part taxon-name-part-type="genus" reg="Microlepidotus">Microlepidotus</tp:taxon-name-part><tp:taxon-name-part taxon-name-part-type="species" reg="brevipinnis">brevipinnis</tp:taxon-name-part></tp:taxon-name></italic> (Steindachner) (<tp:taxon-name><tp:taxon-name-part taxon-name-part-type="family">Haemulidae</tp:taxon-name-part></tp:taxon-name>), <italic><tp:taxon-name><tp:taxon-name-part taxon-name-part-type="genus" reg="Mugil">Mugil</tp:taxon-name-part><tp:taxon-name-part taxon-name-part-type="species" reg="cephalus">cephalus</tp:taxon-name-part></tp:taxon-name></italic> (Linnaeus) (<tp:taxon-name><tp:taxon-name-part taxon-name-part-type="family">Mugilidae</tp:taxon-name-part></tp:taxon-name>), <italic><tp:taxon-name><tp:taxon-name-part taxon-name-part-type="genus" reg="Paralabrax">Paralabrax</tp:taxon-name-part><tp:taxon-name-part taxon-name-part-type="species" reg="clathratus">clathratus</tp:taxon-name-part></tp:taxon-name></italic> (Girard), <italic><tp:taxon-name><tp:taxon-name-part taxon-name-part-type="genus" reg="Paralabrax">Paralabrax</tp:taxon-name-part><tp:taxon-name-part taxon-name-part-type="species" reg="maculatofasciatus">maculatofasciatus</tp:taxon-name-part></tp:taxon-name></italic> (Steindachner), <italic><tp:taxon-name><tp:taxon-name-part taxon-name-part-type="genus" reg="Paralabrax">Paralabrax</tp:taxon-name-part><tp:taxon-name-part taxon-name-part-type="species" reg="nebulifer">nebulifer</tp:taxon-name-part></tp:taxon-name></italic> (Girard) (all <tp:taxon-name><tp:taxon-name-part taxon-name-part-type="family">Serranidae</tp:taxon-name-part></tp:taxon-name>), <italic><tp:taxon-name><tp:taxon-name-part taxon-name-part-type="genus" reg="Sarda">Sarda</tp:taxon-name-part><tp:taxon-name-part taxon-name-part-type="species" reg="chiliensis">chiliensis</tp:taxon-name-part></tp:taxon-name></italic> (Cuvier), <italic><tp:taxon-name><tp:taxon-name-part taxon-name-part-type="genus" reg="Scomberomorus">Scomberomorus</tp:taxon-name-part><tp:taxon-name-part taxon-name-part-type="species" reg="sierra">sierra</tp:taxon-name-part></tp:taxon-name></italic> Jordan &amp; Starks (<tp:taxon-name><tp:taxon-name-part taxon-name-part-type="family">Scombridae</tp:taxon-name-part></tp:taxon-name>) and <italic><tp:taxon-name><tp:taxon-name-part taxon-name-part-type="genus" reg="Selene">Selene</tp:taxon-name-part><tp:taxon-name-part taxon-name-part-type="species" reg="orstedii">orstedii</tp:taxon-name-part></tp:taxon-name></italic> Lütken (<tp:taxon-name><tp:taxon-name-part taxon-name-part-type="family">Carangidae</tp:taxon-name-part></tp:taxon-name>) from Mexican Pacific; <italic><tp:taxon-name><tp:taxon-name-part taxon-name-part-type="genus" reg="Scomberomorus">S.</tp:taxon-name-part><tp:taxon-name-part taxon-name-part-type="species" reg="brasiliensis">brasiliensis</tp:taxon-name-part></tp:taxon-name></italic> from Costa Rica; <italic><tp:taxon-name><tp:taxon-name-part taxon-name-part-type="genus" reg="Scomberomorus">Scomberomorus</tp:taxon-name-part><tp:taxon-name-part taxon-name-part-type="species" reg="cavalla">cavalla</tp:taxon-name-part></tp:taxon-name></italic> (Cuvier) (<tp:taxon-name><tp:taxon-name-part taxon-name-part-type="family">Scombridae</tp:taxon-name-part></tp:taxon-name>) from Surinam; <italic><tp:taxon-name><tp:taxon-name-part taxon-name-part-type="genus" reg="Scomberomorus">S.</tp:taxon-name-part><tp:taxon-name-part taxon-name-part-type="species" reg="maculatus">maculatus</tp:taxon-name-part></tp:taxon-name></italic> from Florida; <italic><tp:taxon-name><tp:taxon-name-part taxon-name-part-type="genus" reg="Scomberomorus">Scomberomorus</tp:taxon-name-part><tp:taxon-name-part taxon-name-part-type="species" reg="japonicus">japonicus</tp:taxon-name-part></tp:taxon-name></italic> from Campeche (Gulf of Mexico); <italic><tp:taxon-name><tp:taxon-name-part taxon-name-part-type="genus" reg="Epinephelus">E.</tp:taxon-name-part><tp:taxon-name-part taxon-name-part-type="species" reg="labriformis">labriformis</tp:taxon-name-part></tp:taxon-name></italic>, <italic><tp:taxon-name><tp:taxon-name-part taxon-name-part-type="genus" reg="Eucinostomus">Eucinostomus</tp:taxon-name-part><tp:taxon-name-part taxon-name-part-type="species" reg="entomelas">entomelas</tp:taxon-name-part></tp:taxon-name></italic> Zahuranec (<tp:taxon-name><tp:taxon-name-part taxon-name-part-type="family">Gerreidae</tp:taxon-name-part></tp:taxon-name>), <italic><tp:taxon-name><tp:taxon-name-part taxon-name-part-type="genus" reg="Haemulopsis">Haemulopsis</tp:taxon-name-part><tp:taxon-name-part taxon-name-part-type="species" reg="axillaris">axillaris</tp:taxon-name-part></tp:taxon-name></italic> (Steindachner) (<tp:taxon-name><tp:taxon-name-part taxon-name-part-type="family">Haemulidae</tp:taxon-name-part></tp:taxon-name>), <italic><tp:taxon-name><tp:taxon-name-part taxon-name-part-type="genus" reg="Paralabrax">Paralabrax</tp:taxon-name-part><tp:taxon-name-part taxon-name-part-type="species" reg="callaensis">callaensis</tp:taxon-name-part></tp:taxon-name></italic> Starks (<tp:taxon-name><tp:taxon-name-part taxon-name-part-type="family">Serranidae</tp:taxon-name-part></tp:taxon-name>), <italic><tp:taxon-name><tp:taxon-name-part taxon-name-part-type="genus" reg="Chromis">Chromis</tp:taxon-name-part><tp:taxon-name-part taxon-name-part-type="species" reg="cyanea">cyanea</tp:taxon-name-part></tp:taxon-name></italic> (Poey) and <italic><tp:taxon-name><tp:taxon-name-part taxon-name-part-type="genus" reg="Chromis">Chromis</tp:taxon-name-part><tp:taxon-name-part taxon-name-part-type="species" reg="multilineata">multilineata</tp:taxon-name-part></tp:taxon-name></italic> (Guichenot) (<tp:taxon-name><tp:taxon-name-part taxon-name-part-type="family">Pomacentridae</tp:taxon-name-part></tp:taxon-name>) from Ecuador (<xref ref-type="bibr" rid="B13">Cressey and Cressey 1980</xref>, <xref ref-type="bibr" rid="B46">Luque and Tavares 2007</xref>, <xref ref-type="bibr" rid="B22">Gomes-Sanches et al. 2012</xref>, <xref ref-type="bibr" rid="B50">Morales-Serna et al. 2016</xref>).</p></tp:treatment-sec><tp:treatment-sec sec-type="Current hosts" id="SECID0EG3CI"><title>Current hosts.</title><p><italic><tp:taxon-name><tp:taxon-name-part taxon-name-part-type="genus" reg="Lutjanus">Lutjanus</tp:taxon-name-part><tp:taxon-name-part taxon-name-part-type="species" reg="fulvus">fulvus</tp:taxon-name-part></tp:taxon-name></italic> and <italic><tp:taxon-name><tp:taxon-name-part taxon-name-part-type="genus" reg="Lutjanus">Lutjanus</tp:taxon-name-part><tp:taxon-name-part taxon-name-part-type="species" reg="monostigma">monostigma</tp:taxon-name-part></tp:taxon-name></italic> (Cuvier) (<tp:taxon-name><tp:taxon-name-part taxon-name-part-type="family">Lutjanidae</tp:taxon-name-part></tp:taxon-name>).</p></tp:treatment-sec><tp:treatment-sec sec-type="Site of infection" id="SECID0EH4CI"><title>Site of infection.</title><p>Gills..</p></tp:treatment-sec><tp:treatment-sec sec-type="Prevalence and mean intensity" id="SECID0EM4CI"><title>Prevalence and mean intensity.</title><p>15.4 and 1.75 ± 1.5 (n = 26) to <italic><tp:taxon-name><tp:taxon-name-part taxon-name-part-type="genus" reg="Lutjanus">L.</tp:taxon-name-part><tp:taxon-name-part taxon-name-part-type="species" reg="fulvus">fulvus</tp:taxon-name-part></tp:taxon-name></italic>; 16.6 and 2 (n = 6) to <italic><tp:taxon-name><tp:taxon-name-part taxon-name-part-type="genus" reg="Lutjanus">L.</tp:taxon-name-part><tp:taxon-name-part taxon-name-part-type="species" reg="monostigma">monostigma</tp:taxon-name-part></tp:taxon-name></italic>.</p></tp:treatment-sec><tp:treatment-sec sec-type="Specimens deposited" id="SECID0EI5CI"><title>Specimens deposited.</title><p><abbrev xmlns:xlink="http://www.w3.org/1999/xlink" content-type="institution" xlink:title="Helminthological Collection of the Laboratory of Parasitology, at the Centre for Research and Advanced Studies, National Polytechnic Institute, Mérida, Yucatán, México" id="ABBRID0EO5CI" xlink:type="simple">CHCM</abbrev> No. 567 (voucher) (1 vial, 1 specimen ♂) (from <italic><tp:taxon-name><tp:taxon-name-part taxon-name-part-type="genus" reg="Lutjanus">L.</tp:taxon-name-part><tp:taxon-name-part taxon-name-part-type="species" reg="fulvus">fulvus</tp:taxon-name-part></tp:taxon-name></italic>), <abbrev xmlns:xlink="http://www.w3.org/1999/xlink" content-type="institution" xlink:title="Helminthological Collection of the Laboratory of Parasitology, at the Centre for Research and Advanced Studies, National Polytechnic Institute, Mérida, Yucatán, México" id="ABBRID0E55CI" xlink:type="simple">CHCM</abbrev> No. 568 (voucher) (1 vial, 1 specimen ♂) (from <italic><tp:taxon-name><tp:taxon-name-part taxon-name-part-type="genus" reg="Lutjanus">L.</tp:taxon-name-part><tp:taxon-name-part taxon-name-part-type="species" reg="monostigma">monostigma</tp:taxon-name-part></tp:taxon-name></italic>). USNM No. 1550601 (voucher) (1 vial, 1 specimen ♂) (from <italic><tp:taxon-name><tp:taxon-name-part taxon-name-part-type="genus" reg="Lutjanus">L.</tp:taxon-name-part><tp:taxon-name-part taxon-name-part-type="species" reg="monostigma">monostigma</tp:taxon-name-part></tp:taxon-name></italic>).</p></tp:treatment-sec><tp:treatment-sec sec-type="remarks" id="SECID0EZ6CI"><title>Remarks.</title><p><xref ref-type="bibr" rid="B73">Wilson (1905)</xref> observed that the genital complex of <italic><tp:taxon-name><tp:taxon-name-part taxon-name-part-type="genus" reg="Caligus">C.</tp:taxon-name-part><tp:taxon-name-part taxon-name-part-type="species" reg="mutabilis">mutabilis</tp:taxon-name-part></tp:taxon-name></italic> varies according to the age of the individuals as well as the developmental stage of the eggs. Also, this author described <italic><tp:taxon-name><tp:taxon-name-part taxon-name-part-type="genus" reg="Caligus">C.</tp:taxon-name-part><tp:taxon-name-part taxon-name-part-type="species" reg="mutabilis">mutabilis</tp:taxon-name-part></tp:taxon-name></italic> as having a short, 2-segmented abdomen. Later, <xref ref-type="bibr" rid="B13">Cressey and Cressey (1980)</xref> redescribed this species based on material collected from scombrid fish. These authors noted an incomplete 2-segmented abdomen and at least two other differences from the type specimens; however, such differences were not considered sufficient to propose a new species. Recently, <xref ref-type="bibr" rid="B51">Morales-Serna et al. (2014</xref>, <xref ref-type="bibr" rid="B49">2015</xref>) reported <italic><tp:taxon-name><tp:taxon-name-part taxon-name-part-type="genus" reg="Caligus">C.</tp:taxon-name-part><tp:taxon-name-part taxon-name-part-type="species" reg="mutabilis">mutabilis</tp:taxon-name-part></tp:taxon-name></italic> from different host species in the Eastern Pacific, but a molecular analysis revealed relatively high intraspecific genetic divergence among the <italic><tp:taxon-name><tp:taxon-name-part taxon-name-part-type="genus" reg="Caligus">C.</tp:taxon-name-part><tp:taxon-name-part taxon-name-part-type="species" reg="mutabilis">mutabilis</tp:taxon-name-part></tp:taxon-name></italic> isolates. Our specimens share the morphological characteristics described by <xref ref-type="bibr" rid="B13">Cressey and Cressey (1980)</xref>.</p></tp:treatment-sec><ref-list><ref id="B73"><mixed-citation xmlns:xlink="http://www.w3.org/1999/xlink" xlink:type="simple"><person-group><name name-style="western"><surname>Wilson</surname><given-names>CB</given-names></name></person-group> (<year>1905</year>) <article-title>North American parasitic copepods belonging to the family <tp:taxon-name><tp:taxon-name-part taxon-name-part-type="family">Caligidae</tp:taxon-name-part></tp:taxon-name>, part I: the <tp:taxon-name><tp:taxon-name-part taxon-name-part-type="subfamily">Caliginae</tp:taxon-name-part></tp:taxon-name>.</article-title><source>Proceedings of the United States National Museum</source><volume>28</volume>: <fpage>479</fpage>–<lpage>672</lpage>. <ext-link xlink:type="simple" ext-link-type="doi" xlink:href="10.5479/si.00963801.28-1404.479">https://doi.org/10.5479/si.00963801.28-1404.479</ext-link></mixed-citation></ref><ref id="B13"><mixed-citation xmlns:xlink="http://www.w3.org/1999/xlink" xlink:type="simple"><person-group><name name-style="western"><surname>Cressey</surname><given-names>RF</given-names></name><name name-style="western"><surname>Cressey</surname><given-names>HB</given-names></name></person-group> (<year>1980</year>) <article-title>Parasitic copepods of mackerel – and tuna – like fishes (<tp:taxon-name><tp:taxon-name-part taxon-name-part-type="family">Scombridae</tp:taxon-name-part></tp:taxon-name>) of the world.</article-title><source>Smithsonian Contributions to Zoology</source><volume>311</volume>: <fpage>1</fpage>–<lpage>86</lpage>. <ext-link xlink:type="simple" ext-link-type="doi" xlink:href="10.5479/si.00810282.311.i">https://doi.org/10.5479/si.00810282.311.i</ext-link></mixed-citation></ref><ref id="B46"><mixed-citation xmlns:xlink="http://www.w3.org/1999/xlink" xlink:type="simple"><person-group><name name-style="western"><surname>Luque</surname><given-names>JL</given-names></name><name name-style="western"><surname>Tavares</surname><given-names>LER</given-names></name></person-group> (<year>2007</year>) <article-title>Checklist of <tp:taxon-name><tp:taxon-name-part taxon-name-part-type="subclass">Copepoda</tp:taxon-name-part></tp:taxon-name> associated with fishes from Brazil.</article-title><source>Zootaxa</source><volume>1579</volume>: <fpage>1</fpage>–<lpage>39</lpage>. <ext-link xlink:type="simple" ext-link-type="doi" xlink:href="10.11646/zootaxa.1579.1.1">https://doi.org/10.11646/zootaxa.1579.1.1</ext-link></mixed-citation></ref><ref id="B22"><mixed-citation xmlns:xlink="http://www.w3.org/1999/xlink" xlink:type="simple"><person-group><name name-style="western"><surname>Gomes-Sanches</surname><given-names>E</given-names></name><name name-style="western"><surname>Kerber</surname><given-names>CE</given-names></name><name name-style="western"><surname>Paschoal</surname><given-names>F</given-names></name><name name-style="western"><surname>Luque</surname><given-names>JL</given-names></name></person-group> (<year>2012</year>) <article-title>First record of <italic><tp:taxon-name><tp:taxon-name-part taxon-name-part-type="genus">Caligus</tp:taxon-name-part><tp:taxon-name-part taxon-name-part-type="species">mutabilis</tp:taxon-name-part></tp:taxon-name></italic> (<tp:taxon-name><tp:taxon-name-part taxon-name-part-type="subclass">Copepoda</tp:taxon-name-part></tp:taxon-name>: <tp:taxon-name><tp:taxon-name-part taxon-name-part-type="family">Caligidae</tp:taxon-name-part></tp:taxon-name>), in sea-farmed <italic><tp:taxon-name><tp:taxon-name-part taxon-name-part-type="genus">Mycteroperca</tp:taxon-name-part><tp:taxon-name-part taxon-name-part-type="species">microlepis</tp:taxon-name-part></tp:taxon-name></italic> (<tp:taxon-name><tp:taxon-name-part taxon-name-part-type="order">Perciformes</tp:taxon-name-part></tp:taxon-name>: <tp:taxon-name><tp:taxon-name-part taxon-name-part-type="family">Serranidae</tp:taxon-name-part></tp:taxon-name>) in Brazil.</article-title><source>Revista Brasileira de Parasitologia Veterinária</source><volume>21</volume>: <fpage>330</fpage>–<lpage>333</lpage>. <ext-link xlink:type="simple" ext-link-type="doi" xlink:href="10.1590/S1984-29612012000300031">https://doi.org/10.1590/S1984-29612012000300031</ext-link></mixed-citation></ref><ref id="B50"><mixed-citation xmlns:xlink="http://www.w3.org/1999/xlink" xlink:type="simple"><person-group><name name-style="western"><surname>Morales-Serna</surname><given-names>FN</given-names></name><name name-style="western"><surname>Medina-Guerrero</surname><given-names>RM</given-names></name><name name-style="western"><surname>Fajer-Ávila</surname><given-names>EJ</given-names></name></person-group> (<year>2016</year>) <article-title>Sea lice (<tp:taxon-name><tp:taxon-name-part taxon-name-part-type="subclass">Copepoda</tp:taxon-name-part></tp:taxon-name>: <tp:taxon-name><tp:taxon-name-part taxon-name-part-type="family">Caligidae</tp:taxon-name-part></tp:taxon-name>) parasitic on fishes reported from the Neotropical region.</article-title><source>Neotropical Biodiversity</source><volume>2</volume>(<issue>1</issue>): <fpage>141</fpage>–<lpage>150</lpage>. <ext-link xlink:type="simple" ext-link-type="doi" xlink:href="10.1080/23766808.2016.1236313">https://doi.org/10.1080/23766808.2016.1236313</ext-link></mixed-citation></ref><ref id="B51"><mixed-citation xmlns:xlink="http://www.w3.org/1999/xlink" xlink:type="simple"><person-group><name name-style="western"><surname>Morales-Serna</surname><given-names>FN</given-names></name><name name-style="western"><surname>Pinacho-Pinacho</surname><given-names>CD</given-names></name><name name-style="western"><surname>Gómez</surname><given-names>S</given-names></name><name name-style="western"><surname>Pérez-Ponce de León</surname><given-names>G</given-names></name></person-group> (<year>2014</year>) <article-title>Diversity of sea lice (<tp:taxon-name><tp:taxon-name-part taxon-name-part-type="subclass">Copepoda</tp:taxon-name-part></tp:taxon-name>: <tp:taxon-name><tp:taxon-name-part taxon-name-part-type="family">Caligidae</tp:taxon-name-part></tp:taxon-name>) parasitic on marine fishes with commercial and aquaculture importance in Chamela Bay, Pacific coast of Mexico by using morphology and DNA barcoding, with description of a new species of <italic><tp:taxon-name><tp:taxon-name-part taxon-name-part-type="genus">Caligus</tp:taxon-name-part></tp:taxon-name></italic>.</article-title><source>Parasitology International</source><volume>63</volume>: <fpage>69</fpage>–<lpage>79</lpage>. <ext-link xlink:type="simple" ext-link-type="doi" xlink:href="10.1016/j.parint.2013.09.005">https://doi.org/10.1016/j.parint.2013.09.005</ext-link></mixed-citation></ref><ref id="B49"><mixed-citation xmlns:xlink="http://www.w3.org/1999/xlink" xlink:type="simple"><person-group><name name-style="western"><surname>Morales-Serna</surname><given-names>FN</given-names></name><name name-style="western"><surname>Caña-Bozada</surname><given-names>V</given-names></name><name name-style="western"><surname>Mera-Loor</surname><given-names>G</given-names></name><name name-style="western"><surname>Loor-Andrade</surname><given-names>P</given-names></name><name name-style="western"><surname>Fajer-Ávila</surname><given-names>EJ</given-names></name><name name-style="western"><surname>Ho</surname><given-names>JS</given-names></name></person-group> (<year>2015</year>) <article-title>New records of sea lice (<tp:taxon-name><tp:taxon-name-part taxon-name-part-type="subclass">Copepoda</tp:taxon-name-part></tp:taxon-name>: <tp:taxon-name><tp:taxon-name-part taxon-name-part-type="family">Caligidae</tp:taxon-name-part></tp:taxon-name>) from marine fishes in Jaramijó, an area with potential for sea-cage aquaculture in Ecuador.</article-title><source>Zootaxa</source><volume>3920</volume>: <fpage>366</fpage>–<lpage>380</lpage>. <ext-link xlink:type="simple" ext-link-type="doi" xlink:href="10.11646/zootaxa.3920.2.8">https://doi.org/10.11646/zootaxa.3920.2.8</ext-link></mixed-citation></ref></ref-list></tp:taxon-treatment>
