# Supplementary material for: Parasitic copepods (Crustacea, Hexanauplia) on fishes from the lagoon flats of Palmyra Atoll, Central Pacific
Source: Zookeys. 2019 Mar 27;833:85–106. doi: 10.3897/zookeys.833.30835 (PMC6477860; doi:10.3897/zookeys.833.30835)
Supplement: XML Treatment for Caligus randalli [file zookeys.833.30835-treatment7.xml]

<!DOCTYPE tp:taxon-treatment
  PUBLIC "-//TaxonX//DTD Taxonomic Treatment Publishing DTD v0 20100105//EN" "tax-treatment-NSO.dtd">
<tp:taxon-treatment xmlns:tp="http://www.plazi.org/taxpub"><tp:treatment-meta><kwd-group><label>Taxon classification</label><kwd><named-content xmlns:xlink="http://www.w3.org/1999/xlink" content-type="kingdom">Animalia</named-content></kwd><kwd><named-content xmlns:xlink="http://www.w3.org/1999/xlink" content-type="order">Siphonostomatoida</named-content></kwd><kwd><named-content xmlns:xlink="http://www.w3.org/1999/xlink" content-type="family">Caligidae</named-content></kwd></kwd-group><mixed-citation publication-type="journal"><person-group><name><surname>Soler-Jiménez</surname><given-names>Lilia C.</given-names></name><name><surname>Morales-Serna</surname><given-names>F. Neptalí</given-names></name><name><surname>Aguirre-Macedo</surname><given-names>Ma. Leopoldina</given-names></name><name><surname>McLaughlin</surname><given-names>John P.</given-names></name><name><surname>Jaramillo</surname><given-names>Alejandra G.</given-names></name><name><surname>Shaw</surname><given-names>Jenny C.</given-names></name><name><surname>James</surname><given-names>Anna K.</given-names></name><name><surname>Hechinger</surname><given-names>Ryan F.</given-names></name><name><surname>Kuris</surname><given-names>Armand M.</given-names></name><name><surname>Lafferty</surname><given-names>Kevin D.</given-names></name><name><surname>Vidal-Martínez</surname><given-names>Victor M.</given-names></name></person-group><article-title>Parasitic copepods (<tp:taxon-name><tp:taxon-name-part taxon-name-part-type="subphylum">Crustacea</tp:taxon-name-part></tp:taxon-name>, <tp:taxon-name><tp:taxon-name-part taxon-name-part-type="class">Hexanauplia</tp:taxon-name-part></tp:taxon-name>) on fishes from the lagoon flats of Palmyra Atoll, Central Pacific</article-title><source>Zookeys</source><day>27</day><month>3</month><year>2019</year><volume>833</volume><fpage>85</fpage><lpage>106</lpage><pub-id pub-id-type="doi">10.3897/zookeys.833.30835</pub-id></mixed-citation></tp:treatment-meta><tp:nomenclature><tp:taxon-name>
                  <tp:taxon-name-part taxon-name-part-type="genus" reg="Caligus">Caligus</tp:taxon-name-part>
                  <tp:taxon-name-part taxon-name-part-type="species" reg="randalli">randalli</tp:taxon-name-part>
                </tp:taxon-name><tp:taxon-authority>Lewis, 1964</tp:taxon-authority></tp:nomenclature><tp:treatment-sec sec-type="Type host" id="SECID0ECDDI"><title>Type host.</title><p><italic><tp:taxon-name><tp:taxon-name-part taxon-name-part-type="genus" reg="Acanthurus">Acanthurus</tp:taxon-name-part><tp:taxon-name-part taxon-name-part-type="species" reg="triostegus">triostegus</tp:taxon-name-part></tp:taxon-name></italic> (Linnaeus) (<tp:taxon-name><tp:taxon-name-part taxon-name-part-type="family">Acanthuridae</tp:taxon-name-part></tp:taxon-name>).</p></tp:treatment-sec><tp:treatment-sec sec-type="Other host and localities" id="SECID0EYDDI"><title>Other host and localities.</title><p>To our knowledge, <italic><tp:taxon-name><tp:taxon-name-part taxon-name-part-type="genus" reg="Caligus">C.</tp:taxon-name-part><tp:taxon-name-part taxon-name-part-type="species" reg="randalli">randalli</tp:taxon-name-part></tp:taxon-name></italic> has not been recorded since its original description (<xref ref-type="bibr" rid="B41">Lewis 1964a</xref>). <italic><tp:taxon-name><tp:taxon-name-part taxon-name-part-type="genus" reg="Acanthurus">Acanthurus</tp:taxon-name-part><tp:taxon-name-part taxon-name-part-type="species" reg="triostegus">triostegus</tp:taxon-name-part></tp:taxon-name></italic> (<tp:taxon-name><tp:taxon-name-part taxon-name-part-type="family">Acanthuridae</tp:taxon-name-part></tp:taxon-name>) from Hawaii (<xref ref-type="bibr" rid="B41">Lewis 1964a</xref>, <xref ref-type="bibr" rid="B55">Palm and Bray 2014</xref>).</p></tp:treatment-sec><tp:treatment-sec sec-type="Current host" id="SECID0EFFDI"><title>Current host.</title><p><italic><tp:taxon-name><tp:taxon-name-part taxon-name-part-type="genus" reg="Caranx">Caranx</tp:taxon-name-part><tp:taxon-name-part taxon-name-part-type="species" reg="ignobilis">ignobilis</tp:taxon-name-part></tp:taxon-name></italic> (<tp:taxon-name><tp:taxon-name-part taxon-name-part-type="family">Carangidae</tp:taxon-name-part></tp:taxon-name>).</p></tp:treatment-sec><tp:treatment-sec sec-type="Site of infection" id="SECID0E2FDI"><title>Site of infection.</title><p>Gills.</p></tp:treatment-sec><tp:treatment-sec sec-type="Prevalence and mean intensity" id="SECID0EAGDI"><title>Prevalence and mean intensity.</title><p>25 and 1 (n = 4).</p></tp:treatment-sec><tp:treatment-sec sec-type="Specimens deposited" id="SECID0EFGDI"><title>Specimens deposited.</title><p><abbrev xmlns:xlink="http://www.w3.org/1999/xlink" content-type="institution" xlink:title="Helminthological Collection of the Laboratory of Parasitology, at the Centre for Research and Advanced Studies, National Polytechnic Institute, Mérida, Yucatán, México" id="ABBRID0ELGDI" xlink:type="simple">CHCM</abbrev> No. 569 (voucher) (1 vial, 2 specimens ♂♀). USNM No. 1550602 (voucher) (1 vial, 1 specimen ♂).</p></tp:treatment-sec><tp:treatment-sec sec-type="remarks" id="SECID0EQGDI"><title>Remarks.</title><p><xref ref-type="bibr" rid="B41">Lewis (1964a)</xref> observed that <italic><tp:taxon-name><tp:taxon-name-part taxon-name-part-type="genus" reg="Caligus">Caligus</tp:taxon-name-part><tp:taxon-name-part taxon-name-part-type="species" reg="randalli">randalli</tp:taxon-name-part></tp:taxon-name></italic> is morphologically close to <italic><tp:taxon-name><tp:taxon-name-part taxon-name-part-type="genus" reg="Caligus">C.</tp:taxon-name-part><tp:taxon-name-part taxon-name-part-type="species" reg="constrictus">constrictus</tp:taxon-name-part></tp:taxon-name></italic> Heller, 1865. According to this author, one of the main differences between both species is the length of the urosome. The urosome of <italic><tp:taxon-name><tp:taxon-name-part taxon-name-part-type="genus" reg="Caligus">C.</tp:taxon-name-part><tp:taxon-name-part taxon-name-part-type="species" reg="randalli">randalli</tp:taxon-name-part></tp:taxon-name></italic> is one and a half times the length of the urosome of <italic><tp:taxon-name><tp:taxon-name-part taxon-name-part-type="genus" reg="Caligus">C.</tp:taxon-name-part><tp:taxon-name-part taxon-name-part-type="species" reg="constrictus">constrictus</tp:taxon-name-part></tp:taxon-name></italic>. In the present study, we noted that <italic><tp:taxon-name><tp:taxon-name-part taxon-name-part-type="genus" reg="Caligus">C.</tp:taxon-name-part><tp:taxon-name-part taxon-name-part-type="species" reg="randalli">randalli</tp:taxon-name-part></tp:taxon-name></italic> resembles <italic><tp:taxon-name><tp:taxon-name-part taxon-name-part-type="genus" reg="Caligus">Caligus</tp:taxon-name-part><tp:taxon-name-part taxon-name-part-type="species" reg="aesopus">aesopus</tp:taxon-name-part></tp:taxon-name></italic> Wilson, 1921. However, the urosome in <italic><tp:taxon-name><tp:taxon-name-part taxon-name-part-type="genus" reg="Caligus">C.</tp:taxon-name-part><tp:taxon-name-part taxon-name-part-type="species" reg="aesopus">aesopus</tp:taxon-name-part></tp:taxon-name></italic> is shorter than in <italic><tp:taxon-name><tp:taxon-name-part taxon-name-part-type="genus" reg="Caligus">C.</tp:taxon-name-part><tp:taxon-name-part taxon-name-part-type="species" reg="randalli">randalli</tp:taxon-name-part></tp:taxon-name></italic>. <xref ref-type="bibr" rid="B24">Hayes et al. (2012)</xref> included <italic><tp:taxon-name><tp:taxon-name-part taxon-name-part-type="genus" reg="Caligus">C.</tp:taxon-name-part><tp:taxon-name-part taxon-name-part-type="species" reg="aesopus">aesopus</tp:taxon-name-part></tp:taxon-name></italic> and another nine species of <italic><tp:taxon-name><tp:taxon-name-part taxon-name-part-type="genus" reg="Caligus">Caligus</tp:taxon-name-part></tp:taxon-name></italic> (<italic><tp:taxon-name><tp:taxon-name-part taxon-name-part-type="genus" reg="Caligus">C.</tp:taxon-name-part><tp:taxon-name-part taxon-name-part-type="species" reg="chorinemy">chorinemy</tp:taxon-name-part></tp:taxon-name></italic> Kroyer, 1863, <italic><tp:taxon-name><tp:taxon-name-part taxon-name-part-type="genus" reg="Caligus">C.</tp:taxon-name-part><tp:taxon-name-part taxon-name-part-type="species" reg="tenax">tenax</tp:taxon-name-part></tp:taxon-name></italic> Heller, 1865, <italic><tp:taxon-name><tp:taxon-name-part taxon-name-part-type="genus" reg="Caligus">C.</tp:taxon-name-part><tp:taxon-name-part taxon-name-part-type="species" reg="spinosurculus">spinosurculus</tp:taxon-name-part></tp:taxon-name></italic> Pearse, 1951, <italic><tp:taxon-name><tp:taxon-name-part taxon-name-part-type="genus" reg="Caligus">C.</tp:taxon-name-part><tp:taxon-name-part taxon-name-part-type="species" reg="germoi">germoi</tp:taxon-name-part></tp:taxon-name></italic> Pearse, 1951, <italic><tp:taxon-name><tp:taxon-name-part taxon-name-part-type="genus" reg="Caligus">C.</tp:taxon-name-part><tp:taxon-name-part taxon-name-part-type="species" reg="rectus">rectus</tp:taxon-name-part></tp:taxon-name></italic> Pearse, 1952, <italic><tp:taxon-name><tp:taxon-name-part taxon-name-part-type="genus" reg="Caligus">C.</tp:taxon-name-part><tp:taxon-name-part taxon-name-part-type="species" reg="confusus">confusus</tp:taxon-name-part></tp:taxon-name></italic>, <italic><tp:taxon-name><tp:taxon-name-part taxon-name-part-type="genus" reg="Caligus">C.</tp:taxon-name-part><tp:taxon-name-part taxon-name-part-type="species" reg="cordyla">cordyla</tp:taxon-name-part></tp:taxon-name></italic> Pillai, 1963, <italic><tp:taxon-name><tp:taxon-name-part taxon-name-part-type="genus" reg="Caligus">C.</tp:taxon-name-part><tp:taxon-name-part taxon-name-part-type="species" reg="zylanica">zylanica</tp:taxon-name-part></tp:taxon-name></italic> Hameed &amp; Pillai, 1986 and <italic><tp:taxon-name><tp:taxon-name-part taxon-name-part-type="genus" reg="Caligus">C.</tp:taxon-name-part><tp:taxon-name-part taxon-name-part-type="species" reg="equulae">equulae</tp:taxon-name-part></tp:taxon-name></italic> Ho &amp; Lin, 2003) within a cluster of caligid species sharing the following characteristics in the female: bifid postantennal process; bifid posterior process on the maxillule; heavily ornamented apron of the third leg; an inner rosette of large spinules and prominent rib-like structure with a bifid apex, arising near the border with the intercoxal sclerite of leg 3: a massive and strongly incurved spine on the first exopodal segment of leg 3; and a 3-segmented exopod on leg 4 armed with I,I,III spines. <italic><tp:taxon-name><tp:taxon-name-part taxon-name-part-type="genus" reg="Caligus">Caligus</tp:taxon-name-part><tp:taxon-name-part taxon-name-part-type="species" reg="randalli">randalli</tp:taxon-name-part></tp:taxon-name></italic> also shares these characteristics, and after a detailed examination. We confirmed that the morphological characteristic of our specimens fit with the description <xref ref-type="bibr" rid="B41">Lewis (1964a)</xref> for <italic><tp:taxon-name><tp:taxon-name-part taxon-name-part-type="genus" reg="Caligus">C.</tp:taxon-name-part><tp:taxon-name-part taxon-name-part-type="species" reg="randalli">randalli</tp:taxon-name-part></tp:taxon-name></italic>. This is also supported by records of <italic><tp:taxon-name><tp:taxon-name-part taxon-name-part-type="genus" reg="Caligus">C.</tp:taxon-name-part><tp:taxon-name-part taxon-name-part-type="species" reg="randalli">randalli</tp:taxon-name-part></tp:taxon-name></italic> in the Central Pacific.</p></tp:treatment-sec><ref-list><ref id="B41"><mixed-citation xmlns:xlink="http://www.w3.org/1999/xlink" xlink:type="simple"><person-group><name name-style="western"><surname>Lewis</surname><given-names>AG</given-names></name></person-group> (<year>1964a</year>) <article-title>Caligoid copepods (<tp:taxon-name><tp:taxon-name-part taxon-name-part-type="subphylum">Crustacea</tp:taxon-name-part></tp:taxon-name>) of the Hawaiian Islands: Parasitic on fishes of the family <tp:taxon-name><tp:taxon-name-part taxon-name-part-type="family">Acanthuridae</tp:taxon-name-part></tp:taxon-name>.</article-title><source>Proceedings of the United States National Museum</source><volume>11</volume>: <fpage>137</fpage>–<lpage>244</lpage>. <ext-link xlink:type="simple" ext-link-type="doi" xlink:href="10.5479/si.00963801.115-3482.137">https://doi.org/10.5479/si.00963801.115-3482.137</ext-link></mixed-citation></ref><ref id="B55"><mixed-citation xmlns:xlink="http://www.w3.org/1999/xlink" xlink:type="simple"><person-group><name name-style="western"><surname>Palm</surname><given-names>HW</given-names></name><name name-style="western"><surname>Bray</surname><given-names>RA</given-names></name></person-group> (<year>2014</year>) <source>Marine Fish Parasitology in Hawaii.</source><publisher-name>Westarp and Partner Digitaldruck</publisher-name>, <publisher-loc>Hohenwarsleben XII, Germany</publisher-loc>, <size units="page">320 pp</size>.</mixed-citation></ref><ref id="B24"><mixed-citation xmlns:xlink="http://www.w3.org/1999/xlink" xlink:type="simple"><person-group><name name-style="western"><surname>Hayes</surname><given-names>P</given-names></name><name name-style="western"><surname>Justine</surname><given-names>JL</given-names></name><name name-style="western"><surname>Boxshall</surname><given-names>GA</given-names></name></person-group> (<year>2012</year>) <article-title>The genus <italic><tp:taxon-name><tp:taxon-name-part taxon-name-part-type="genus">Caligus</tp:taxon-name-part></tp:taxon-name></italic> Müller, 1785 (<tp:taxon-name><tp:taxon-name-part taxon-name-part-type="subclass">Copepoda</tp:taxon-name-part></tp:taxon-name>: <tp:taxon-name><tp:taxon-name-part taxon-name-part-type="order">Siphonostomatoida</tp:taxon-name-part></tp:taxon-name>): two new species from reef associated fishes in New Caledonia, and some nomenclatural problems resolved.</article-title><source>Zootaxa</source><volume>3534</volume>: <fpage>21</fpage>–<lpage>39</lpage>.</mixed-citation></ref></ref-list></tp:taxon-treatment>
