# Supplementary material for: Parasitic copepods (Crustacea, Hexanauplia) on fishes from the lagoon flats of Palmyra Atoll, Central Pacific
Source: Zookeys. 2019 Mar 27;833:85–106. doi: 10.3897/zookeys.833.30835 (PMC6477860; doi:10.3897/zookeys.833.30835)
Supplement: XML Treatment for Caritus serratus [file zookeys.833.30835-treatment9.xml]

<!DOCTYPE tp:taxon-treatment
  PUBLIC "-//TaxonX//DTD Taxonomic Treatment Publishing DTD v0 20100105//EN" "tax-treatment-NSO.dtd">
<tp:taxon-treatment xmlns:tp="http://www.plazi.org/taxpub"><tp:treatment-meta><kwd-group><label>Taxon classification</label><kwd><named-content xmlns:xlink="http://www.w3.org/1999/xlink" content-type="kingdom">Animalia</named-content></kwd><kwd><named-content xmlns:xlink="http://www.w3.org/1999/xlink" content-type="order">Siphonostomatoida</named-content></kwd><kwd><named-content xmlns:xlink="http://www.w3.org/1999/xlink" content-type="family">Caligidae</named-content></kwd></kwd-group><mixed-citation publication-type="journal"><person-group><name><surname>Soler-Jiménez</surname><given-names>Lilia C.</given-names></name><name><surname>Morales-Serna</surname><given-names>F. Neptalí</given-names></name><name><surname>Aguirre-Macedo</surname><given-names>Ma. Leopoldina</given-names></name><name><surname>McLaughlin</surname><given-names>John P.</given-names></name><name><surname>Jaramillo</surname><given-names>Alejandra G.</given-names></name><name><surname>Shaw</surname><given-names>Jenny C.</given-names></name><name><surname>James</surname><given-names>Anna K.</given-names></name><name><surname>Hechinger</surname><given-names>Ryan F.</given-names></name><name><surname>Kuris</surname><given-names>Armand M.</given-names></name><name><surname>Lafferty</surname><given-names>Kevin D.</given-names></name><name><surname>Vidal-Martínez</surname><given-names>Victor M.</given-names></name></person-group><article-title>Parasitic copepods (<tp:taxon-name><tp:taxon-name-part taxon-name-part-type="subphylum">Crustacea</tp:taxon-name-part></tp:taxon-name>, <tp:taxon-name><tp:taxon-name-part taxon-name-part-type="class">Hexanauplia</tp:taxon-name-part></tp:taxon-name>) on fishes from the lagoon flats of Palmyra Atoll, Central Pacific</article-title><source>Zookeys</source><day>27</day><month>3</month><year>2019</year><volume>833</volume><fpage>85</fpage><lpage>106</lpage><pub-id pub-id-type="doi">10.3897/zookeys.833.30835</pub-id></mixed-citation></tp:treatment-meta><tp:nomenclature><tp:taxon-name>
                  <tp:taxon-name-part taxon-name-part-type="genus" reg="Caritus">Caritus</tp:taxon-name-part>
                  <tp:taxon-name-part taxon-name-part-type="species" reg="serratus">serratus</tp:taxon-name-part>
                </tp:taxon-name><tp:taxon-authority>Cressey, 1967</tp:taxon-authority></tp:nomenclature><tp:treatment-sec sec-type="Type host:" id="SECID0ETTDI"><title>Type host:.</title><p><italic><tp:taxon-name><tp:taxon-name-part taxon-name-part-type="genus" reg="Chanos">Chanos</tp:taxon-name-part><tp:taxon-name-part taxon-name-part-type="species" reg="chanos">chanos</tp:taxon-name-part></tp:taxon-name></italic> (Forsskål) (<tp:taxon-name><tp:taxon-name-part taxon-name-part-type="family">Chanidae</tp:taxon-name-part></tp:taxon-name>).</p></tp:treatment-sec><tp:treatment-sec sec-type="Other host and localities" id="SECID0EJUDI"><title>Other host and localities.</title><p><italic><tp:taxon-name><tp:taxon-name-part taxon-name-part-type="genus" reg="Chanos">Chanos</tp:taxon-name-part><tp:taxon-name-part taxon-name-part-type="species" reg="chanos">chanos</tp:taxon-name-part></tp:taxon-name></italic> (<tp:taxon-name><tp:taxon-name-part taxon-name-part-type="family">Chanidae</tp:taxon-name-part></tp:taxon-name>) from Nosy Bé, Madagascar (<xref ref-type="bibr" rid="B7">Cressey 1967</xref>). Reported as <italic><tp:taxon-name><tp:taxon-name-part taxon-name-part-type="genus" reg="Caritus">Caritus</tp:taxon-name-part><tp:taxon-name-part taxon-name-part-type="species" reg="tolii">tolii</tp:taxon-name-part></tp:taxon-name></italic> from <italic><tp:taxon-name><tp:taxon-name-part taxon-name-part-type="genus" reg="Tenualosa">Tenualosa</tp:taxon-name-part><tp:taxon-name-part taxon-name-part-type="species" reg="toli">toli</tp:taxon-name-part></tp:taxon-name></italic> (as <italic><tp:taxon-name><tp:taxon-name-part taxon-name-part-type="genus" reg="Hilsa">Hilsa</tp:taxon-name-part><tp:taxon-name-part taxon-name-part-type="species" reg="toli">toli</tp:taxon-name-part></tp:taxon-name></italic>) (Valenciennes) (<tp:taxon-name><tp:taxon-name-part taxon-name-part-type="family">Clupeidae</tp:taxon-name-part></tp:taxon-name>) from Sassoon Docks, Bombay (<xref ref-type="bibr" rid="B61">Rangnekar 1984</xref>).</p></tp:treatment-sec><tp:treatment-sec sec-type="Current host" id="SECID0ENWDI"><title>Current host.</title><p><italic><tp:taxon-name><tp:taxon-name-part taxon-name-part-type="genus" reg="Chanos">Chanos</tp:taxon-name-part><tp:taxon-name-part taxon-name-part-type="species" reg="chanos">chanos</tp:taxon-name-part></tp:taxon-name></italic> (<tp:taxon-name><tp:taxon-name-part taxon-name-part-type="family">Chanidae</tp:taxon-name-part></tp:taxon-name>).</p></tp:treatment-sec><tp:treatment-sec sec-type="Site of infection" id="SECID0EDXDI"><title>Site of infection.</title><p>Gills.</p></tp:treatment-sec><tp:treatment-sec sec-type="Prevalence and mean intensity" id="SECID0EIXDI"><title>Prevalence and mean intensity.</title><p>20 and 4 (n = 5).</p></tp:treatment-sec><tp:treatment-sec sec-type="Specimens deposited" id="SECID0ENXDI"><title>Specimens deposited.</title><p><abbrev xmlns:xlink="http://www.w3.org/1999/xlink" content-type="institution" xlink:title="Helminthological Collection of the Laboratory of Parasitology, at the Centre for Research and Advanced Studies, National Polytechnic Institute, Mérida, Yucatán, México" id="ABBRID0ETXDI" xlink:type="simple">CHCM</abbrev> No. 571 (voucher) (1 vial, 1 specimen ♀).</p></tp:treatment-sec><tp:treatment-sec sec-type="remarks" id="SECID0EYXDI"><title>Remarks.</title><p>Currently, <italic><tp:taxon-name><tp:taxon-name-part taxon-name-part-type="genus" reg="Caritus">C.</tp:taxon-name-part><tp:taxon-name-part taxon-name-part-type="species" reg="serratus">serratus</tp:taxon-name-part></tp:taxon-name></italic> is the unique valid species included in the genus <italic><tp:taxon-name><tp:taxon-name-part taxon-name-part-type="genus" reg="Caritus">Caritus</tp:taxon-name-part></tp:taxon-name></italic>. Morphological characteristics of our specimens agree well with the redescription provided by <xref ref-type="bibr" rid="B19">Dojiri and Ho (2013)</xref>.</p></tp:treatment-sec><ref-list><ref id="B7"><mixed-citation xmlns:xlink="http://www.w3.org/1999/xlink" xlink:type="simple"><person-group><name name-style="western"><surname>Cressey</surname><given-names>RF</given-names></name></person-group> (<year>1967</year>) <article-title><italic><tp:taxon-name><tp:taxon-name-part taxon-name-part-type="genus">Caritus</tp:taxon-name-part></tp:taxon-name></italic> a new genus of caligoid copepod, with a key to the genera of <tp:taxon-name><tp:taxon-name-part taxon-name-part-type="subfamily">Caliginae</tp:taxon-name-part></tp:taxon-name>.</article-title><source>Proceedings of the United States National Museum</source><volume>123</volume>(<issue>3623</issue>): <fpage>1</fpage>–<lpage>8</lpage>. <ext-link xlink:type="simple" ext-link-type="doi" xlink:href="10.5479/si.00963801.123-3623.1">https://doi.org/10.5479/si.00963801.123-3623.1</ext-link></mixed-citation></ref><ref id="B61"><mixed-citation xmlns:xlink="http://www.w3.org/1999/xlink" xlink:type="simple"><person-group><name name-style="western"><surname>Rangnekar</surname><given-names>MP</given-names></name></person-group> (<year>1984</year>) <article-title>Parasitic copepods from marine fishes of Bombay.</article-title> In: <person-group><name name-style="western"><surname>Vervoort</surname><given-names>W</given-names></name></person-group> (<role>Ed.</role>) <issue-title>Studies on Copepoda II. Proceedings of the First International Conference on Copepoda, Amsterdam, The Netherlands, 24–28 August 1981.</issue-title><source>Crustaceana</source><volume>7</volume>: <fpage>344</fpage>–<lpage>351</lpage>.</mixed-citation></ref><ref id="B19"><mixed-citation xmlns:xlink="http://www.w3.org/1999/xlink" xlink:type="simple"><person-group><name name-style="western"><surname>Dojiri</surname><given-names>M</given-names></name><name name-style="western"><surname>Ho</surname><given-names>JS</given-names></name></person-group> (<year>2013</year>) Systematics of the <tp:taxon-name><tp:taxon-name-part taxon-name-part-type="family">Caligidae</tp:taxon-name-part></tp:taxon-name> copepods parasitic on marine fishes. Koninklijke Brill NV, Leiden. <ext-link xlink:type="simple" ext-link-type="doi" xlink:href="10.1163/9789004204256">https://doi.org/10.1163/9789004204256</ext-link></mixed-citation></ref></ref-list></tp:taxon-treatment>
