# Supplementary material for: Parasitic copepods (Crustacea, Hexanauplia) on fishes from the lagoon flats of Palmyra Atoll, Central Pacific
Source: Zookeys. 2019 Mar 27;833:85–106. doi: 10.3897/zookeys.833.30835 (PMC6477860; doi:10.3897/zookeys.833.30835)
Supplement: XML Treatment for Lepeophtheirus uluus [file zookeys.833.30835-treatment11.xml]

<!DOCTYPE tp:taxon-treatment
  PUBLIC "-//TaxonX//DTD Taxonomic Treatment Publishing DTD v0 20100105//EN" "tax-treatment-NSO.dtd">
<tp:taxon-treatment xmlns:tp="http://www.plazi.org/taxpub"><tp:treatment-meta><kwd-group><label>Taxon classification</label><kwd><named-content xmlns:xlink="http://www.w3.org/1999/xlink" content-type="kingdom">Animalia</named-content></kwd><kwd><named-content xmlns:xlink="http://www.w3.org/1999/xlink" content-type="order">Siphonostomatoida</named-content></kwd><kwd><named-content xmlns:xlink="http://www.w3.org/1999/xlink" content-type="family">Caligidae</named-content></kwd></kwd-group><mixed-citation publication-type="journal"><person-group><name><surname>Soler-Jiménez</surname><given-names>Lilia C.</given-names></name><name><surname>Morales-Serna</surname><given-names>F. Neptalí</given-names></name><name><surname>Aguirre-Macedo</surname><given-names>Ma. Leopoldina</given-names></name><name><surname>McLaughlin</surname><given-names>John P.</given-names></name><name><surname>Jaramillo</surname><given-names>Alejandra G.</given-names></name><name><surname>Shaw</surname><given-names>Jenny C.</given-names></name><name><surname>James</surname><given-names>Anna K.</given-names></name><name><surname>Hechinger</surname><given-names>Ryan F.</given-names></name><name><surname>Kuris</surname><given-names>Armand M.</given-names></name><name><surname>Lafferty</surname><given-names>Kevin D.</given-names></name><name><surname>Vidal-Martínez</surname><given-names>Victor M.</given-names></name></person-group><article-title>Parasitic copepods (<tp:taxon-name><tp:taxon-name-part taxon-name-part-type="subphylum">Crustacea</tp:taxon-name-part></tp:taxon-name>, <tp:taxon-name><tp:taxon-name-part taxon-name-part-type="class">Hexanauplia</tp:taxon-name-part></tp:taxon-name>) on fishes from the lagoon flats of Palmyra Atoll, Central Pacific</article-title><source>Zookeys</source><day>27</day><month>3</month><year>2019</year><volume>833</volume><fpage>85</fpage><lpage>106</lpage><pub-id pub-id-type="doi">10.3897/zookeys.833.30835</pub-id></mixed-citation></tp:treatment-meta><tp:nomenclature><tp:taxon-name>
                  <tp:taxon-name-part taxon-name-part-type="genus" reg="Lepeophtheirus">Lepeophtheirus</tp:taxon-name-part>
                  <tp:taxon-name-part taxon-name-part-type="species" reg="uluus">uluus</tp:taxon-name-part>
                </tp:taxon-name><tp:taxon-authority>Lewis, 1964</tp:taxon-authority></tp:nomenclature><tp:treatment-sec sec-type="Type host" id="SECID0EEEAK"><title>Type host.</title><p><italic><tp:taxon-name><tp:taxon-name-part taxon-name-part-type="genus" reg="Caranx">Caranx</tp:taxon-name-part><tp:taxon-name-part taxon-name-part-type="species" reg="melampygus">melampygus</tp:taxon-name-part></tp:taxon-name></italic> (<tp:taxon-name><tp:taxon-name-part taxon-name-part-type="family">Carangidae</tp:taxon-name-part></tp:taxon-name>).</p></tp:treatment-sec><tp:treatment-sec sec-type="Other host and localities" id="SECID0E1EAK"><title>Other host and localities.</title><p><italic><tp:taxon-name><tp:taxon-name-part taxon-name-part-type="genus" reg="Caranx">Caranx</tp:taxon-name-part><tp:taxon-name-part taxon-name-part-type="species" reg="melampygus">melampygus</tp:taxon-name-part></tp:taxon-name></italic> (<tp:taxon-name><tp:taxon-name-part taxon-name-part-type="family">Carangidae</tp:taxon-name-part></tp:taxon-name>) from Oahu, Hawaii (<xref ref-type="bibr" rid="B42">Lewis 1964b</xref>, <xref ref-type="bibr" rid="B55">Palm and Bray 2014</xref>). Reported as <italic><tp:taxon-name><tp:taxon-name-part taxon-name-part-type="genus" reg="Dentigryps">Dentigryps</tp:taxon-name-part><tp:taxon-name-part taxon-name-part-type="species" reg="ulua">ulua</tp:taxon-name-part></tp:taxon-name></italic> on <italic><tp:taxon-name><tp:taxon-name-part taxon-name-part-type="genus" reg="Caranx">Caranx</tp:taxon-name-part><tp:taxon-name-part taxon-name-part-type="species" reg="ignobilis">ignobilis</tp:taxon-name-part></tp:taxon-name></italic> from Heron Island, Australia (<xref ref-type="bibr" rid="B28">Ho and Dojiri 1977</xref>).</p></tp:treatment-sec><tp:treatment-sec sec-type="Current host" id="SECID0ESGAK"><title>Current host.</title><p><italic><tp:taxon-name><tp:taxon-name-part taxon-name-part-type="genus" reg="Caranx">Caranx</tp:taxon-name-part><tp:taxon-name-part taxon-name-part-type="species" reg="ignobilis">ignobilis</tp:taxon-name-part></tp:taxon-name></italic> (<tp:taxon-name><tp:taxon-name-part taxon-name-part-type="family">Carangidae</tp:taxon-name-part></tp:taxon-name>).</p></tp:treatment-sec><tp:treatment-sec sec-type="Site of infection" id="SECID0EIHAK"><title>Site of infection.</title><p>Gills.</p></tp:treatment-sec><tp:treatment-sec sec-type="Prevalence and mean intensity" id="SECID0ENHAK"><title>Prevalence and mean intensity.</title><p>25 and 4 (n = 4).</p></tp:treatment-sec><tp:treatment-sec sec-type="Specimens deposited" id="SECID0ESHAK"><title>Specimens deposited.</title><p><abbrev xmlns:xlink="http://www.w3.org/1999/xlink" content-type="institution" xlink:title="Helminthological Collection of the Laboratory of Parasitology, at the Centre for Research and Advanced Studies, National Polytechnic Institute, Mérida, Yucatán, México" id="ABBRID0EYHAK" xlink:type="simple">CHCM</abbrev> No. 573 (voucher) (1 vial, 2 specimens ♂♀).</p></tp:treatment-sec><tp:treatment-sec sec-type="remarks" id="SECID0E4HAK"><title>Remarks.</title><p><italic><tp:taxon-name><tp:taxon-name-part taxon-name-part-type="genus" reg="Lepeophtheirus">Lepeophtheirus</tp:taxon-name-part><tp:taxon-name-part taxon-name-part-type="species" reg="uluus">uluus</tp:taxon-name-part></tp:taxon-name></italic> was originally described as <italic><tp:taxon-name><tp:taxon-name-part taxon-name-part-type="genus" reg="Dentigryps">Dentigryps</tp:taxon-name-part><tp:taxon-name-part taxon-name-part-type="species" reg="ulua">ulua</tp:taxon-name-part></tp:taxon-name></italic> by <xref ref-type="bibr" rid="B42">Lewis (1964b)</xref> and then transferred to <italic><tp:taxon-name><tp:taxon-name-part taxon-name-part-type="genus" reg="Lepeophtheirus">Lepeophtheirus</tp:taxon-name-part></tp:taxon-name></italic> by <xref ref-type="bibr" rid="B27">Hewitt (1971)</xref>. The morphology of our specimens corresponds to the original description.</p></tp:treatment-sec><ref-list><ref id="B42"><mixed-citation xmlns:xlink="http://www.w3.org/1999/xlink" xlink:type="simple"><person-group><name name-style="western"><surname>Lewis</surname><given-names>AG</given-names></name></person-group> (<year>1964b</year>) <article-title>The caligid copepod genus <italic><tp:taxon-name><tp:taxon-name-part taxon-name-part-type="genus">Dentigryps</tp:taxon-name-part></tp:taxon-name></italic> (<tp:taxon-name><tp:taxon-name-part taxon-name-part-type="subphylum">Crustacea</tp:taxon-name-part></tp:taxon-name>: <tp:taxon-name><tp:taxon-name-part taxon-name-part-type="order">Caligoida</tp:taxon-name-part></tp:taxon-name>).</article-title><source>Proceedings of the United States National Museum</source><volume>115</volume>: <fpage>347</fpage>–<lpage>380</lpage>. <ext-link xlink:type="simple" ext-link-type="doi" xlink:href="10.5479/si.00963801.115-3487.347">https://doi.org/10.5479/si.00963801.115-3487.347</ext-link></mixed-citation></ref><ref id="B55"><mixed-citation xmlns:xlink="http://www.w3.org/1999/xlink" xlink:type="simple"><person-group><name name-style="western"><surname>Palm</surname><given-names>HW</given-names></name><name name-style="western"><surname>Bray</surname><given-names>RA</given-names></name></person-group> (<year>2014</year>) <source>Marine Fish Parasitology in Hawaii.</source><publisher-name>Westarp and Partner Digitaldruck</publisher-name>, <publisher-loc>Hohenwarsleben XII, Germany</publisher-loc>, <size units="page">320 pp</size>.</mixed-citation></ref><ref id="B28"><mixed-citation xmlns:xlink="http://www.w3.org/1999/xlink" xlink:type="simple"><person-group><name name-style="western"><surname>Ho</surname><given-names>JS</given-names></name><name name-style="western"><surname>Dojiri</surname><given-names>M</given-names></name></person-group> (<year>1977</year>) <article-title>Parasitic copepods on the fishes of the Great Barrier Reef, Australia Part II. <tp:taxon-name><tp:taxon-name-part taxon-name-part-type="order">Caligoida</tp:taxon-name-part></tp:taxon-name>: <italic><tp:taxon-name><tp:taxon-name-part taxon-name-part-type="genus">Dissonus</tp:taxon-name-part></tp:taxon-name></italic>, <italic><tp:taxon-name><tp:taxon-name-part taxon-name-part-type="genus">Lepeophtheirus</tp:taxon-name-part></tp:taxon-name></italic> and <italic><tp:taxon-name><tp:taxon-name-part taxon-name-part-type="genus">Dentigryps</tp:taxon-name-part></tp:taxon-name></italic>.</article-title><source>Publications of the Seto Marine Biological Laboratory</source><volume>24</volume>: <fpage>77</fpage>–<lpage>97</lpage>. <ext-link xlink:type="simple" ext-link-type="doi" xlink:href="10.5134/175956">https://doi.org/10.5134/175956</ext-link></mixed-citation></ref><ref id="B27"><mixed-citation xmlns:xlink="http://www.w3.org/1999/xlink" xlink:type="simple"><person-group><name name-style="western"><surname>Hewitt</surname><given-names>GC</given-names></name></person-group> (<year>1971</year>) <article-title>Species of <italic><tp:taxon-name><tp:taxon-name-part taxon-name-part-type="genus">Lepeophtheirus</tp:taxon-name-part></tp:taxon-name></italic> (<tp:taxon-name><tp:taxon-name-part taxon-name-part-type="subclass">Copepoda</tp:taxon-name-part></tp:taxon-name>, <tp:taxon-name><tp:taxon-name-part taxon-name-part-type="family">Caligidae</tp:taxon-name-part></tp:taxon-name>) recorded from the ocean sunfish (<italic><tp:taxon-name><tp:taxon-name-part taxon-name-part-type="genus">Mola</tp:taxon-name-part><tp:taxon-name-part taxon-name-part-type="species">mola</tp:taxon-name-part></tp:taxon-name></italic>) and their implications for the caligid genus <italic><tp:taxon-name><tp:taxon-name-part taxon-name-part-type="genus">Dentigryps</tp:taxon-name-part></tp:taxon-name></italic>.</article-title><source>Journal of Fisheries Research Board of Canada</source><volume>28</volume>: <fpage>323</fpage>–<lpage>334</lpage>. <ext-link xlink:type="simple" ext-link-type="doi" xlink:href="10.1139/f71-044">https://doi.org/10.1139/f71-044</ext-link></mixed-citation></ref></ref-list></tp:taxon-treatment>
