# Supplementary material for: Parasitic copepods (Crustacea, Hexanauplia) on fishes from the lagoon flats of Palmyra Atoll, Central Pacific
Source: Zookeys. 2019 Mar 27;833:85–106. doi: 10.3897/zookeys.833.30835 (PMC6477860; doi:10.3897/zookeys.833.30835)
Supplement: XML Treatment for Dissonus similis [file zookeys.833.30835-treatment12.xml]

<!DOCTYPE tp:taxon-treatment
  PUBLIC "-//TaxonX//DTD Taxonomic Treatment Publishing DTD v0 20100105//EN" "tax-treatment-NSO.dtd">
<tp:taxon-treatment xmlns:tp="http://www.plazi.org/taxpub"><tp:treatment-meta><kwd-group><label>Taxon classification</label><kwd><named-content xmlns:xlink="http://www.w3.org/1999/xlink" content-type="kingdom">Animalia</named-content></kwd><kwd><named-content xmlns:xlink="http://www.w3.org/1999/xlink" content-type="order">Siphonostomatoida</named-content></kwd><kwd><named-content xmlns:xlink="http://www.w3.org/1999/xlink" content-type="family">Dissonidae</named-content></kwd></kwd-group><mixed-citation publication-type="journal"><person-group><name><surname>Soler-Jiménez</surname><given-names>Lilia C.</given-names></name><name><surname>Morales-Serna</surname><given-names>F. Neptalí</given-names></name><name><surname>Aguirre-Macedo</surname><given-names>Ma. Leopoldina</given-names></name><name><surname>McLaughlin</surname><given-names>John P.</given-names></name><name><surname>Jaramillo</surname><given-names>Alejandra G.</given-names></name><name><surname>Shaw</surname><given-names>Jenny C.</given-names></name><name><surname>James</surname><given-names>Anna K.</given-names></name><name><surname>Hechinger</surname><given-names>Ryan F.</given-names></name><name><surname>Kuris</surname><given-names>Armand M.</given-names></name><name><surname>Lafferty</surname><given-names>Kevin D.</given-names></name><name><surname>Vidal-Martínez</surname><given-names>Victor M.</given-names></name></person-group><article-title>Parasitic copepods (<tp:taxon-name><tp:taxon-name-part taxon-name-part-type="subphylum">Crustacea</tp:taxon-name-part></tp:taxon-name>, <tp:taxon-name><tp:taxon-name-part taxon-name-part-type="class">Hexanauplia</tp:taxon-name-part></tp:taxon-name>) on fishes from the lagoon flats of Palmyra Atoll, Central Pacific</article-title><source>Zookeys</source><day>27</day><month>3</month><year>2019</year><volume>833</volume><fpage>85</fpage><lpage>106</lpage><pub-id pub-id-type="doi">10.3897/zookeys.833.30835</pub-id></mixed-citation></tp:treatment-meta><tp:nomenclature><tp:taxon-name>
                  <tp:taxon-name-part taxon-name-part-type="genus" reg="Dissonus">Dissonus</tp:taxon-name-part>
                  <tp:taxon-name-part taxon-name-part-type="species" reg="similis">similis</tp:taxon-name-part>
                </tp:taxon-name><tp:taxon-authority>Kabata, 1966</tp:taxon-authority></tp:nomenclature><tp:treatment-sec sec-type="Type host" id="SECID0EBLAK"><title>Type host.</title><p><italic><tp:taxon-name><tp:taxon-name-part taxon-name-part-type="genus" reg="Tetractenos">Tetractenos</tp:taxon-name-part><tp:taxon-name-part taxon-name-part-type="species" reg="hamiltoni">hamiltoni</tp:taxon-name-part></tp:taxon-name></italic> (Richardson) (as <italic><tp:taxon-name><tp:taxon-name-part taxon-name-part-type="genus" reg="Spheroides">Spheroides</tp:taxon-name-part><tp:taxon-name-part taxon-name-part-type="species" reg="hamiltoni">hamiltoni</tp:taxon-name-part></tp:taxon-name></italic>) (<tp:taxon-name><tp:taxon-name-part taxon-name-part-type="family">Tetraodontidae</tp:taxon-name-part></tp:taxon-name>).</p></tp:treatment-sec><tp:treatment-sec sec-type="Other host and localities" id="SECID0ECMAK"><title>Other host and localities.</title><p><italic><tp:taxon-name><tp:taxon-name-part taxon-name-part-type="genus" reg="Tetractenos">Tetractenos</tp:taxon-name-part><tp:taxon-name-part taxon-name-part-type="species" reg="hamiltoni">hamiltoni</tp:taxon-name-part></tp:taxon-name></italic> (as <italic><tp:taxon-name><tp:taxon-name-part taxon-name-part-type="genus" reg="Spheroides">Spheroides</tp:taxon-name-part><tp:taxon-name-part taxon-name-part-type="species" reg="hamiltoni">hamiltoni</tp:taxon-name-part></tp:taxon-name></italic>) (<tp:taxon-name><tp:taxon-name-part taxon-name-part-type="family">Tetraodontidae</tp:taxon-name-part></tp:taxon-name>) from Queensland, Australia (<xref ref-type="bibr" rid="B34">Kabata 1966</xref>). <italic><tp:taxon-name><tp:taxon-name-part taxon-name-part-type="genus" reg="Arothron">Arothron</tp:taxon-name-part><tp:taxon-name-part taxon-name-part-type="species" reg="hispidus">hispidus</tp:taxon-name-part></tp:taxon-name></italic> from Philippines; <italic><tp:taxon-name><tp:taxon-name-part taxon-name-part-type="genus" reg="Arothron">Arothron</tp:taxon-name-part><tp:taxon-name-part taxon-name-part-type="species" reg="meleagris">meleagris</tp:taxon-name-part></tp:taxon-name></italic> (Anonymous) from Guam; <italic><tp:taxon-name><tp:taxon-name-part taxon-name-part-type="genus" reg="Arothron">Arothron</tp:taxon-name-part><tp:taxon-name-part taxon-name-part-type="species" reg="nigropunctatus">nigropunctatus</tp:taxon-name-part></tp:taxon-name></italic> (Bloch &amp; Schneider) from Australia, Philippines and New Guinea; and <italic><tp:taxon-name><tp:taxon-name-part taxon-name-part-type="genus" reg="Arothron">Arothron</tp:taxon-name-part><tp:taxon-name-part taxon-name-part-type="species" reg="stellatus">stellatus</tp:taxon-name-part></tp:taxon-name></italic> (Anonymous) (all <tp:taxon-name><tp:taxon-name-part taxon-name-part-type="family">Tetraodontidae</tp:taxon-name-part></tp:taxon-name>) from New Guinea (<xref ref-type="bibr" rid="B67">Tang and Kalman 2005</xref>).</p></tp:treatment-sec><tp:treatment-sec sec-type="Current host" id="SECID0E3OAK"><title>Current host.</title><p><italic><tp:taxon-name><tp:taxon-name-part taxon-name-part-type="genus" reg="Arothron">Arothron</tp:taxon-name-part><tp:taxon-name-part taxon-name-part-type="species" reg="hispidus">hispidus</tp:taxon-name-part></tp:taxon-name></italic> (<tp:taxon-name><tp:taxon-name-part taxon-name-part-type="family">Tetraodontidae</tp:taxon-name-part></tp:taxon-name>).</p></tp:treatment-sec><tp:treatment-sec sec-type="Site of infection" id="SECID0ESPAK"><title>Site of infection.</title><p>Gills.</p></tp:treatment-sec><tp:treatment-sec sec-type="Prevalence and mean intensity" id="SECID0EXPAK"><title>Prevalence and mean intensity.</title><p>13.3 and 2 ± 0.5 (n = 15).</p></tp:treatment-sec><tp:treatment-sec sec-type="Specimens deposited" id="SECID0E3PAK"><title>Specimens deposited.</title><p><abbrev xmlns:xlink="http://www.w3.org/1999/xlink" content-type="institution" xlink:title="Helminthological Collection of the Laboratory of Parasitology, at the Centre for Research and Advanced Studies, National Polytechnic Institute, Mérida, Yucatán, México" id="ABBRID0ECQAK" xlink:type="simple">CHCM</abbrev> No. 574 (voucher) (1 vial, 1 specimen ♀). USNM</p><p>No. 1550604 (voucher) (1 vial, 1 specimen ♀).</p></tp:treatment-sec><tp:treatment-sec sec-type="remarks" id="SECID0EIQAK"><title>Remarks.</title><p>The family <tp:taxon-name><tp:taxon-name-part taxon-name-part-type="family">Dissonidae</tp:taxon-name-part></tp:taxon-name> comprises only two genera, <italic><tp:taxon-name><tp:taxon-name-part taxon-name-part-type="genus" reg="Innaprokofevnas">Innaprokofevnas</tp:taxon-name-part></tp:taxon-name></italic> Kazatchenko, 2001 with a single species (<italic><tp:taxon-name><tp:taxon-name-part taxon-name-part-type="genus" reg="Innaprokofevnas">I.</tp:taxon-name-part><tp:taxon-name-part taxon-name-part-type="species" reg="orientcolae">orientcolae</tp:taxon-name-part></tp:taxon-name></italic> Kazatchenko, 2001) and <italic><tp:taxon-name><tp:taxon-name-part taxon-name-part-type="genus" reg="Dissonus">Dissonus</tp:taxon-name-part></tp:taxon-name></italic> with 12 species (<italic><tp:taxon-name><tp:taxon-name-part taxon-name-part-type="genus" reg="Dissonus">D.</tp:taxon-name-part><tp:taxon-name-part taxon-name-part-type="species" reg="excavatus">excavatus</tp:taxon-name-part></tp:taxon-name></italic> Boxshall, Lin, Ho, Ohtsuka, Venmathi Maran &amp; Justine, 2008; <tp:taxon-name><tp:taxon-name-part taxon-name-part-type="genus" reg="Dissonus">D.</tp:taxon-name-part><tp:taxon-name-part taxon-name-part-type="species" reg="furcatus">furcatus</tp:taxon-name-part></tp:taxon-name> Kirtisinghe, 1950; <italic><tp:taxon-name><tp:taxon-name-part taxon-name-part-type="genus" reg="Dissonus">D.</tp:taxon-name-part><tp:taxon-name-part taxon-name-part-type="species" reg="glaber">glaber</tp:taxon-name-part></tp:taxon-name></italic> Kurtz, 1950; <italic><tp:taxon-name><tp:taxon-name-part taxon-name-part-type="genus" reg="Dissonus">D.</tp:taxon-name-part><tp:taxon-name-part taxon-name-part-type="species" reg="heronensis">heronensis</tp:taxon-name-part></tp:taxon-name></italic> Kabata, 1966; <italic><tp:taxon-name><tp:taxon-name-part taxon-name-part-type="genus" reg="Dissonus">D.</tp:taxon-name-part><tp:taxon-name-part taxon-name-part-type="species" reg="hoi">hoi</tp:taxon-name-part></tp:taxon-name></italic> Tang &amp; Kalman, 2005; <italic><tp:taxon-name><tp:taxon-name-part taxon-name-part-type="genus" reg="Dissonus">D.</tp:taxon-name-part><tp:taxon-name-part taxon-name-part-type="species" reg="inaequalis">inaequalis</tp:taxon-name-part></tp:taxon-name></italic> Boxshall, Lin, Ho, Ohtsuka, Venmathi Maran &amp; Justine, 2008; <italic><tp:taxon-name><tp:taxon-name-part taxon-name-part-type="genus" reg="Dissonus">D.</tp:taxon-name-part><tp:taxon-name-part taxon-name-part-type="species" reg="kapuri">kapuri</tp:taxon-name-part></tp:taxon-name></italic> (Ummerkutty, 1976); <italic><tp:taxon-name><tp:taxon-name-part taxon-name-part-type="genus" reg="Dissonus">D.</tp:taxon-name-part><tp:taxon-name-part taxon-name-part-type="species" reg="manteri">manteri</tp:taxon-name-part></tp:taxon-name></italic> Kabata, 1966; <italic><tp:taxon-name><tp:taxon-name-part taxon-name-part-type="genus" reg="Dissonus">D.</tp:taxon-name-part><tp:taxon-name-part taxon-name-part-type="species" reg="nudiventris">nudiventris</tp:taxon-name-part></tp:taxon-name></italic> Kabata, 1965; <italic><tp:taxon-name><tp:taxon-name-part taxon-name-part-type="genus" reg="Dissonus">D.</tp:taxon-name-part><tp:taxon-name-part taxon-name-part-type="species" reg="ruvetti">ruvetti</tp:taxon-name-part></tp:taxon-name></italic> Nuñes-Ruivo &amp; Fourmanoir, 1956; <italic><tp:taxon-name><tp:taxon-name-part taxon-name-part-type="genus" reg="Dissonus">D.</tp:taxon-name-part><tp:taxon-name-part taxon-name-part-type="species" reg="similis">similis</tp:taxon-name-part></tp:taxon-name></italic>; and <italic><tp:taxon-name><tp:taxon-name-part taxon-name-part-type="genus" reg="Dissonus">D.</tp:taxon-name-part><tp:taxon-name-part taxon-name-part-type="species" reg="spinifer">spinifer</tp:taxon-name-part></tp:taxon-name></italic> Wilson, 1906).</p><p>According to <xref ref-type="bibr" rid="B34">Kabata (1966)</xref>, <italic><tp:taxon-name><tp:taxon-name-part taxon-name-part-type="genus" reg="Dissonus">D.</tp:taxon-name-part><tp:taxon-name-part taxon-name-part-type="species" reg="similis">similis</tp:taxon-name-part></tp:taxon-name></italic> is morphologically closer to <italic><tp:taxon-name><tp:taxon-name-part taxon-name-part-type="genus" reg="Dissonus">D.</tp:taxon-name-part><tp:taxon-name-part taxon-name-part-type="species" reg="furcatus">furcatus</tp:taxon-name-part></tp:taxon-name></italic>. However, <italic><tp:taxon-name><tp:taxon-name-part taxon-name-part-type="genus" reg="Dissonus">D.</tp:taxon-name-part><tp:taxon-name-part taxon-name-part-type="species" reg="similis">similis</tp:taxon-name-part></tp:taxon-name></italic> may be separated from <italic><tp:taxon-name><tp:taxon-name-part taxon-name-part-type="genus" reg="Dissonus">D.</tp:taxon-name-part><tp:taxon-name-part taxon-name-part-type="species" reg="furcatus">furcatus</tp:taxon-name-part></tp:taxon-name></italic> and other congeners by the lack of a sternal furca or stylet and the presence of a genital spinulation extending over the anterior half to two thirds of ventral surface of genital complex (<xref ref-type="bibr" rid="B67">Tang and Kalman 2005</xref>, <xref ref-type="bibr" rid="B4">Boxshall et al. 2008</xref>). As indicated by <xref ref-type="bibr" rid="B67">Tang and Kalman (2005)</xref>, <italic><tp:taxon-name><tp:taxon-name-part taxon-name-part-type="genus" reg="Dissonus">D.</tp:taxon-name-part><tp:taxon-name-part taxon-name-part-type="species" reg="similis">similis</tp:taxon-name-part></tp:taxon-name></italic> is restricted to the tropical western Pacific and is highly host specific to tetraodontid fishes.</p></tp:treatment-sec><ref-list><ref id="B34"><mixed-citation xmlns:xlink="http://www.w3.org/1999/xlink" xlink:type="simple"><person-group><name name-style="western"><surname>Kabata</surname><given-names>Z</given-names></name></person-group> (<year>1966</year>) <article-title><tp:taxon-name><tp:taxon-name-part taxon-name-part-type="subclass">Copepoda</tp:taxon-name-part></tp:taxon-name> parasitic on Australian fishes, V. Genus <italic><tp:taxon-name><tp:taxon-name-part taxon-name-part-type="genus">Dissonus</tp:taxon-name-part></tp:taxon-name></italic> (<tp:taxon-name><tp:taxon-name-part taxon-name-part-type="family">Dissonidae</tp:taxon-name-part></tp:taxon-name>).</article-title><source>Annals and Magazine of Natural History</source><volume>13</volume>: <fpage>211</fpage>–<lpage>226</lpage>. <ext-link xlink:type="simple" ext-link-type="doi" xlink:href="10.1080/00222936608656047">https://doi.org/10.1080/00222936608656047</ext-link></mixed-citation></ref><ref id="B67"><mixed-citation xmlns:xlink="http://www.w3.org/1999/xlink" xlink:type="simple"><person-group><name name-style="western"><surname>Tang</surname><given-names>D</given-names></name><name name-style="western"><surname>Kalman</surname><given-names>JE</given-names></name></person-group> (<year>2005</year>) <article-title>A new caligiform copepod (<tp:taxon-name><tp:taxon-name-part taxon-name-part-type="order">Siphonostomatoida</tp:taxon-name-part></tp:taxon-name>: <tp:taxon-name><tp:taxon-name-part taxon-name-part-type="family">Dissonidae</tp:taxon-name-part></tp:taxon-name>) parasitic on <italic><tp:taxon-name><tp:taxon-name-part taxon-name-part-type="genus">Seriola</tp:taxon-name-part><tp:taxon-name-part taxon-name-part-type="species">hippos</tp:taxon-name-part></tp:taxon-name></italic> from western Australian waters, with new records and morphological variation for <italic><tp:taxon-name><tp:taxon-name-part taxon-name-part-type="genus">Dissonus</tp:taxon-name-part><tp:taxon-name-part taxon-name-part-type="species">nudiventris</tp:taxon-name-part></tp:taxon-name></italic> and <italic><tp:taxon-name><tp:taxon-name-part taxon-name-part-type="genus">Dissonus</tp:taxon-name-part><tp:taxon-name-part taxon-name-part-type="species">similis</tp:taxon-name-part></tp:taxon-name></italic> and an updated key to the species of <italic><tp:taxon-name><tp:taxon-name-part taxon-name-part-type="genus">Dissonus</tp:taxon-name-part></tp:taxon-name></italic>.</article-title><source>Journal of Parasitology</source><volume>91</volume>: <fpage>427</fpage>–<lpage>437</lpage>. <ext-link xlink:type="simple" ext-link-type="doi" xlink:href="10.1645/GE-3370">https://doi.org/10.1645/GE-3370</ext-link></mixed-citation></ref><ref id="B4"><mixed-citation xmlns:xlink="http://www.w3.org/1999/xlink" xlink:type="simple"><person-group><name name-style="western"><surname>Boxshall</surname><given-names>GA</given-names></name><name name-style="western"><surname>Lin</surname><given-names>CL</given-names></name><name name-style="western"><surname>Ho</surname><given-names>JS</given-names></name><name name-style="western"><surname>Ohtsuka</surname><given-names>S</given-names></name><name name-style="western"><surname>Venmathi Maran</surname><given-names>BA</given-names></name><name name-style="western"><surname>Justine</surname><given-names>JL</given-names></name></person-group> (<year>2008</year>) <article-title>A revision of the family <tp:taxon-name><tp:taxon-name-part taxon-name-part-type="family">Dissonidae</tp:taxon-name-part></tp:taxon-name> Kurtz, 1924 (<tp:taxon-name><tp:taxon-name-part taxon-name-part-type="subclass">Copepoda</tp:taxon-name-part></tp:taxon-name>: <tp:taxon-name><tp:taxon-name-part taxon-name-part-type="order">Siphonostomatoida</tp:taxon-name-part></tp:taxon-name>).</article-title><source>Systematic Parasitology</source><volume>70</volume>: <fpage>81</fpage>–<lpage>106</lpage>.</mixed-citation></ref></ref-list></tp:taxon-treatment>
