# Supplementary material for: Parasitic copepods (Crustacea, Hexanauplia) on fishes from the lagoon flats of Palmyra Atoll, Central Pacific
Source: Zookeys. 2019 Mar 27;833:85–106. doi: 10.3897/zookeys.833.30835 (PMC6477860; doi:10.3897/zookeys.833.30835)
Supplement: XML Treatment for Nemesis [file zookeys.833.30835-treatment13.xml]

<!DOCTYPE tp:taxon-treatment
  PUBLIC "-//TaxonX//DTD Taxonomic Treatment Publishing DTD v0 20100105//EN" "tax-treatment-NSO.dtd">
<tp:taxon-treatment xmlns:tp="http://www.plazi.org/taxpub"><tp:treatment-meta><kwd-group><label>Taxon classification</label><kwd><named-content xmlns:xlink="http://www.w3.org/1999/xlink" content-type="kingdom">Animalia</named-content></kwd><kwd><named-content xmlns:xlink="http://www.w3.org/1999/xlink" content-type="order">Siphonostomatoida</named-content></kwd><kwd><named-content xmlns:xlink="http://www.w3.org/1999/xlink" content-type="family">Eudactylinidae</named-content></kwd></kwd-group><mixed-citation publication-type="journal"><person-group><name><surname>Soler-Jiménez</surname><given-names>Lilia C.</given-names></name><name><surname>Morales-Serna</surname><given-names>F. Neptalí</given-names></name><name><surname>Aguirre-Macedo</surname><given-names>Ma. Leopoldina</given-names></name><name><surname>McLaughlin</surname><given-names>John P.</given-names></name><name><surname>Jaramillo</surname><given-names>Alejandra G.</given-names></name><name><surname>Shaw</surname><given-names>Jenny C.</given-names></name><name><surname>James</surname><given-names>Anna K.</given-names></name><name><surname>Hechinger</surname><given-names>Ryan F.</given-names></name><name><surname>Kuris</surname><given-names>Armand M.</given-names></name><name><surname>Lafferty</surname><given-names>Kevin D.</given-names></name><name><surname>Vidal-Martínez</surname><given-names>Victor M.</given-names></name></person-group><article-title>Parasitic copepods (<tp:taxon-name><tp:taxon-name-part taxon-name-part-type="subphylum">Crustacea</tp:taxon-name-part></tp:taxon-name>, <tp:taxon-name><tp:taxon-name-part taxon-name-part-type="class">Hexanauplia</tp:taxon-name-part></tp:taxon-name>) on fishes from the lagoon flats of Palmyra Atoll, Central Pacific</article-title><source>Zookeys</source><day>27</day><month>3</month><year>2019</year><volume>833</volume><fpage>85</fpage><lpage>106</lpage><pub-id pub-id-type="doi">10.3897/zookeys.833.30835</pub-id></mixed-citation></tp:treatment-meta><tp:nomenclature><tp:taxon-name>
                <tp:taxon-name-part taxon-name-part-type="genus" reg="Nemesis">Nemesis</tp:taxon-name-part>
              </tp:taxon-name><tp:taxon-authority>sp. Risso, 1826</tp:taxon-authority></tp:nomenclature><tp:treatment-sec sec-type="Current host" id="SECID0EBZAK"><title>Current host.</title><p><italic><tp:taxon-name><tp:taxon-name-part taxon-name-part-type="genus" reg="Carcharhinus">Carcharhinus</tp:taxon-name-part><tp:taxon-name-part taxon-name-part-type="species" reg="melanopterus">melanopterus</tp:taxon-name-part></tp:taxon-name></italic> (<tp:taxon-name><tp:taxon-name-part taxon-name-part-type="family">Carcharhinidae</tp:taxon-name-part></tp:taxon-name>).</p></tp:treatment-sec><tp:treatment-sec sec-type="Site of infection" id="SECID0EXZAK"><title>Site of infection.</title><p>Gills.</p></tp:treatment-sec><tp:treatment-sec sec-type="Prevalence and mean intensity" id="SECID0E3ZAK"><title>Prevalence and mean intensity.</title><p>40 and 2 ± 0.1 (n = 5).</p></tp:treatment-sec><tp:treatment-sec sec-type="Specimens deposited" id="SECID0EB1AK"><title>Specimens deposited.</title><p><abbrev xmlns:xlink="http://www.w3.org/1999/xlink" content-type="institution" xlink:title="Helminthological Collection of the Laboratory of Parasitology, at the Centre for Research and Advanced Studies, National Polytechnic Institute, Mérida, Yucatán, México" id="ABBRID0EH1AK" xlink:type="simple">CHCM</abbrev> No. 575 (voucher) (1 vial, 1 specimen ♀).</p></tp:treatment-sec><tp:treatment-sec sec-type="remarks" id="SECID0EM1AK"><title>Remarks.</title><p><italic><tp:taxon-name><tp:taxon-name-part taxon-name-part-type="genus" reg="Nemesis">Nemesis</tp:taxon-name-part></tp:taxon-name></italic> is one of 12 genera in the family <tp:taxon-name><tp:taxon-name-part taxon-name-part-type="family">Eudactylinidae</tp:taxon-name-part></tp:taxon-name> and includes about nine species (<xref ref-type="bibr" rid="B47">Mangena et al. 2014</xref>). <italic><tp:taxon-name><tp:taxon-name-part taxon-name-part-type="genus" reg="Nemesis">Nemesis</tp:taxon-name-part></tp:taxon-name></italic> species can be divided into two groups by the relative width of the cephalothorax, free thoracic segments and genital segments (<xref ref-type="bibr" rid="B20">Dippenaar et al. 2008</xref>). One group (consisting of most of the species) has a fourth free thoracic segment that is much narrower than the preceding three, whereas the other (consisting of <italic><tp:taxon-name><tp:taxon-name-part taxon-name-part-type="genus" reg="Nemesis">N.</tp:taxon-name-part><tp:taxon-name-part taxon-name-part-type="species" reg="lamna">lamna</tp:taxon-name-part></tp:taxon-name></italic> only) has all four segments of about the same width (<xref ref-type="bibr" rid="B36">Kabata 1979</xref>). The identification and comparison of <italic><tp:taxon-name><tp:taxon-name-part taxon-name-part-type="genus" reg="Nemesis">Nemesis</tp:taxon-name-part></tp:taxon-name></italic> species belonging to the first group is difficult because of morphological variation among individuals and the inconsistencies in the literature (<xref ref-type="bibr" rid="B26">Hewitt 1969</xref>, <xref ref-type="bibr" rid="B36">Kabata 1979</xref>).</p></tp:treatment-sec><ref-list><ref id="B47"><mixed-citation xmlns:xlink="http://www.w3.org/1999/xlink" xlink:type="simple"><person-group><name name-style="western"><surname>Mangena</surname><given-names>T</given-names></name><name name-style="western"><surname>Jordaan</surname><given-names>BP</given-names></name><name name-style="western"><surname>Dippenaar</surname><given-names>SM</given-names></name></person-group> (<year>2014</year>) <article-title>Phylogenetic relationships and genetic diversity of <italic><tp:taxon-name><tp:taxon-name-part taxon-name-part-type="genus">Nemesis</tp:taxon-name-part></tp:taxon-name></italic> Risso, 1826 species found on different elasmobranch host species off the KwaZulu-Natal coast, South Africa.</article-title><source>African Journal of Marine Science</source><volume>36</volume>(<issue>2</issue>): <fpage>163</fpage>–<lpage>173</lpage>. <ext-link xlink:type="simple" ext-link-type="doi" xlink:href="10.2989/1814232X.2014.912992">https://doi.org/10.2989/1814232X.2014.912992</ext-link></mixed-citation></ref><ref id="B20"><mixed-citation xmlns:xlink="http://www.w3.org/1999/xlink" xlink:type="simple"><person-group><name name-style="western"><surname>Dippenaar</surname><given-names>S</given-names></name><name name-style="western"><surname>van Tonder</surname><given-names>R</given-names></name><name name-style="western"><surname>Wintner</surname><given-names>S</given-names></name><name name-style="western"><surname>Zungu</surname><given-names>P</given-names></name></person-group> (<year>2008</year>) Spatial distribution of <italic><tp:taxon-name><tp:taxon-name-part taxon-name-part-type="genus">Nemesis</tp:taxon-name-part><tp:taxon-name-part taxon-name-part-type="species">lamna</tp:taxon-name-part></tp:taxon-name></italic> Risso 1826 (<tp:taxon-name><tp:taxon-name-part taxon-name-part-type="subclass">Copepoda</tp:taxon-name-part></tp:taxon-name>: <tp:taxon-name><tp:taxon-name-part taxon-name-part-type="order">Siphonostomatoida</tp:taxon-name-part></tp:taxon-name>: <tp:taxon-name><tp:taxon-name-part taxon-name-part-type="family">Eudactylinidae</tp:taxon-name-part></tp:taxon-name>) on the gills of white sharks <italic><tp:taxon-name><tp:taxon-name-part taxon-name-part-type="genus">Carcharodon</tp:taxon-name-part><tp:taxon-name-part taxon-name-part-type="species">carcharias</tp:taxon-name-part></tp:taxon-name></italic> off KwaZulu-Natal, South Africa, African Journal of Marine Science 30(1): 143–148. <ext-link xlink:type="simple" ext-link-type="doi" xlink:href="10.2989/AJMS.2008.30.1.14.464">https://doi.org/10.2989/AJMS.2008.30.1.14.464</ext-link></mixed-citation></ref><ref id="B36"><mixed-citation xmlns:xlink="http://www.w3.org/1999/xlink" xlink:type="simple"><person-group><name name-style="western"><surname>Kabata</surname><given-names>Z</given-names></name></person-group> (<year>1979</year>) <source>Parasitic <tp:taxon-name><tp:taxon-name-part taxon-name-part-type="subclass">Copepoda</tp:taxon-name-part></tp:taxon-name> of British fishes.</source><publisher-name>The Ray Society</publisher-name>, <publisher-loc>London</publisher-loc>, <size units="page">468 pp</size>.</mixed-citation></ref><ref id="B26"><mixed-citation xmlns:xlink="http://www.w3.org/1999/xlink" xlink:type="simple"><person-group><name name-style="western"><surname>Hewitt</surname><given-names>GC</given-names></name></person-group> (<year>1969</year>) <article-title>Some New Zealand parasitic <tp:taxon-name><tp:taxon-name-part taxon-name-part-type="subclass">Copepoda</tp:taxon-name-part></tp:taxon-name> of the family <tp:taxon-name><tp:taxon-name-part taxon-name-part-type="family">Eudactylinidae</tp:taxon-name-part></tp:taxon-name>.</article-title><source>Zoology Publications from Victoria University of Wellington</source><volume>49</volume>: <fpage>1</fpage>–<lpage>31</lpage>.</mixed-citation></ref></ref-list></tp:taxon-treatment>
