# Supplementary material for: Parasitic copepods (Crustacea, Hexanauplia) on fishes from the lagoon flats of Palmyra Atoll, Central Pacific
Source: Zookeys. 2019 Mar 27;833:85–106. doi: 10.3897/zookeys.833.30835 (PMC6477860; doi:10.3897/zookeys.833.30835)
Supplement: XML Treatment for Hatschekia longiabdominalis [file zookeys.833.30835-treatment14.xml]

<!DOCTYPE tp:taxon-treatment
  PUBLIC "-//TaxonX//DTD Taxonomic Treatment Publishing DTD v0 20100105//EN" "tax-treatment-NSO.dtd">
<tp:taxon-treatment xmlns:tp="http://www.plazi.org/taxpub"><tp:treatment-meta><kwd-group><label>Taxon classification</label><kwd><named-content xmlns:xlink="http://www.w3.org/1999/xlink" content-type="kingdom">Animalia</named-content></kwd><kwd><named-content xmlns:xlink="http://www.w3.org/1999/xlink" content-type="order">Siphonostomatoida</named-content></kwd><kwd><named-content xmlns:xlink="http://www.w3.org/1999/xlink" content-type="family">Hatschekiidae</named-content></kwd></kwd-group><mixed-citation publication-type="journal"><person-group><name><surname>Soler-Jiménez</surname><given-names>Lilia C.</given-names></name><name><surname>Morales-Serna</surname><given-names>F. Neptalí</given-names></name><name><surname>Aguirre-Macedo</surname><given-names>Ma. Leopoldina</given-names></name><name><surname>McLaughlin</surname><given-names>John P.</given-names></name><name><surname>Jaramillo</surname><given-names>Alejandra G.</given-names></name><name><surname>Shaw</surname><given-names>Jenny C.</given-names></name><name><surname>James</surname><given-names>Anna K.</given-names></name><name><surname>Hechinger</surname><given-names>Ryan F.</given-names></name><name><surname>Kuris</surname><given-names>Armand M.</given-names></name><name><surname>Lafferty</surname><given-names>Kevin D.</given-names></name><name><surname>Vidal-Martínez</surname><given-names>Victor M.</given-names></name></person-group><article-title>Parasitic copepods (<tp:taxon-name><tp:taxon-name-part taxon-name-part-type="subphylum">Crustacea</tp:taxon-name-part></tp:taxon-name>, <tp:taxon-name><tp:taxon-name-part taxon-name-part-type="class">Hexanauplia</tp:taxon-name-part></tp:taxon-name>) on fishes from the lagoon flats of Palmyra Atoll, Central Pacific</article-title><source>Zookeys</source><day>27</day><month>3</month><year>2019</year><volume>833</volume><fpage>85</fpage><lpage>106</lpage><pub-id pub-id-type="doi">10.3897/zookeys.833.30835</pub-id></mixed-citation></tp:treatment-meta><tp:nomenclature><tp:taxon-name>
                  <tp:taxon-name-part taxon-name-part-type="genus" reg="Hatschekia">Hatschekia</tp:taxon-name-part>
                  <tp:taxon-name-part taxon-name-part-type="species" reg="longiabdominalis">longiabdominalis</tp:taxon-name-part>
                </tp:taxon-name><tp:taxon-authority>Uyeno &amp; Nagasawa, 2013</tp:taxon-authority></tp:nomenclature><tp:treatment-sec sec-type="Type host" id="SECID0EE5AK"><title>Type host.</title><p><italic><tp:taxon-name><tp:taxon-name-part taxon-name-part-type="genus" reg="Arothron">Arothron</tp:taxon-name-part><tp:taxon-name-part taxon-name-part-type="species" reg="hispidus">hispidus</tp:taxon-name-part></tp:taxon-name></italic> (<tp:taxon-name><tp:taxon-name-part taxon-name-part-type="family">Tetraodontidae</tp:taxon-name-part></tp:taxon-name>).</p></tp:treatment-sec><tp:treatment-sec sec-type="Other host and localities" id="SECID0E15AK"><title>Other host and localities.</title><p><italic><tp:taxon-name><tp:taxon-name-part taxon-name-part-type="genus" reg="Arothron">Arothron</tp:taxon-name-part><tp:taxon-name-part taxon-name-part-type="species" reg="hispidus">hispidus</tp:taxon-name-part></tp:taxon-name></italic> (<tp:taxon-name><tp:taxon-name-part taxon-name-part-type="family">Tetraodontidae</tp:taxon-name-part></tp:taxon-name>) from Japan (<xref ref-type="bibr" rid="B68">Uyeno and Nagasawa 2013</xref>). To date, <italic><tp:taxon-name><tp:taxon-name-part taxon-name-part-type="genus" reg="Hatschekia">H.</tp:taxon-name-part><tp:taxon-name-part taxon-name-part-type="species" reg="longiabdominalis">longiabdominalis</tp:taxon-name-part></tp:taxon-name></italic> has not been recorded from others host and locality.</p></tp:treatment-sec><tp:treatment-sec sec-type="Current host" id="SECID0E66AK"><title>Current host.</title><p><italic><tp:taxon-name><tp:taxon-name-part taxon-name-part-type="genus" reg="Arothron">Arothron</tp:taxon-name-part><tp:taxon-name-part taxon-name-part-type="species" reg="hispidus">hispidus</tp:taxon-name-part></tp:taxon-name></italic> (<tp:taxon-name><tp:taxon-name-part taxon-name-part-type="family">Tetraodontidae</tp:taxon-name-part></tp:taxon-name>).</p></tp:treatment-sec><tp:treatment-sec sec-type="Site of infection" id="SECID0EVABK"><title>Site of infection.</title><p>Gills.</p></tp:treatment-sec><tp:treatment-sec sec-type="Prevalence and mean intensity" id="SECID0E1ABK"><title>Prevalence and mean intensity.</title><p>53.3 and 100 ± 329.2 (n = 15).</p></tp:treatment-sec><tp:treatment-sec sec-type="Specimens deposited" id="SECID0E6ABK"><title>Specimens deposited.</title><p><abbrev xmlns:xlink="http://www.w3.org/1999/xlink" content-type="institution" xlink:title="Helminthological Collection of the Laboratory of Parasitology, at the Centre for Research and Advanced Studies, National Polytechnic Institute, Mérida, Yucatán, México" id="ABBRID0EFBBK" xlink:type="simple">CHCM</abbrev> No. 576 (voucher) (1 vial, 1 specimen ♀). USNM</p><p>No. 1550605 (voucher) (1 vial, 1 specimen ♀).</p></tp:treatment-sec><tp:treatment-sec sec-type="remarks" id="SECID0ELBBK"><title>Remarks.</title><p>Of the nine genera included in the <tp:taxon-name><tp:taxon-name-part taxon-name-part-type="family">Hatschekiidae</tp:taxon-name-part></tp:taxon-name>, the most speciose genus is <italic><tp:taxon-name><tp:taxon-name-part taxon-name-part-type="genus" reg="Hatschekia">Hatschekia</tp:taxon-name-part></tp:taxon-name></italic>, with approximately 140 valid species so far. According to <xref ref-type="bibr" rid="B68">Uyeno and Nagasawa (2013)</xref>, <italic><tp:taxon-name><tp:taxon-name-part taxon-name-part-type="genus" reg="Hatschekia">H.</tp:taxon-name-part><tp:taxon-name-part taxon-name-part-type="species" reg="longiabdominalis">longiabdominalis</tp:taxon-name-part></tp:taxon-name></italic> may be separated from other congeners by having a fusiform trunk with posterior lobes, the urosome markedly projecting beyond posterior lobes of the trunk, and unique intercoxal sclerites of legs 1 and 2, which strongly project from the middle of the anterior margin and bear four blunt processes on the posterior margin. We observed all of these characters in our specimens.</p></tp:treatment-sec><ref-list><ref id="B68"><mixed-citation xmlns:xlink="http://www.w3.org/1999/xlink" xlink:type="simple"><person-group><name name-style="western"><surname>Uyeno</surname><given-names>D</given-names></name><name name-style="western"><surname>Nagasawa</surname><given-names>K</given-names></name></person-group> (<year>2013</year>) <article-title>The genus <italic><tp:taxon-name><tp:taxon-name-part taxon-name-part-type="genus">Hatschekia</tp:taxon-name-part></tp:taxon-name></italic> (<tp:taxon-name><tp:taxon-name-part taxon-name-part-type="subclass">Copepoda</tp:taxon-name-part></tp:taxon-name>: <tp:taxon-name><tp:taxon-name-part taxon-name-part-type="family">Hatschekiidae</tp:taxon-name-part></tp:taxon-name>) from pufferfishes (<tp:taxon-name><tp:taxon-name-part taxon-name-part-type="order">Tetraodontiformes</tp:taxon-name-part></tp:taxon-name>: <tp:taxon-name><tp:taxon-name-part taxon-name-part-type="family">Tetraodontidae</tp:taxon-name-part></tp:taxon-name>) off the Ryukyu Islands, Japan, with descriptions of four new species and a redescription of <italic><tp:taxon-name><tp:taxon-name-part taxon-name-part-type="genus">H.</tp:taxon-name-part><tp:taxon-name-part taxon-name-part-type="species">pholas</tp:taxon-name-part></tp:taxon-name></italic>.</article-title><source>Folia Parasitologica</source><volume>60</volume>: <fpage>61</fpage>–<lpage>74</lpage>. <ext-link xlink:type="simple" ext-link-type="doi" xlink:href="10.14411/fp.2013.008">https://doi.org/10.14411/fp.2013.008</ext-link></mixed-citation></ref></ref-list></tp:taxon-treatment>
