# Supplementary material for: Parasitic copepods (Crustacea, Hexanauplia) on fishes from the lagoon flats of Palmyra Atoll, Central Pacific
Source: Zookeys. 2019 Mar 27;833:85–106. doi: 10.3897/zookeys.833.30835 (PMC6477860; doi:10.3897/zookeys.833.30835)
Supplement: XML Treatment for Hatschekia bicaudata [file zookeys.833.30835-treatment15.xml]

<!DOCTYPE tp:taxon-treatment
  PUBLIC "-//TaxonX//DTD Taxonomic Treatment Publishing DTD v0 20100105//EN" "tax-treatment-NSO.dtd">
<tp:taxon-treatment xmlns:tp="http://www.plazi.org/taxpub"><tp:treatment-meta><kwd-group><label>Taxon classification</label><kwd><named-content xmlns:xlink="http://www.w3.org/1999/xlink" content-type="kingdom">Animalia</named-content></kwd><kwd><named-content xmlns:xlink="http://www.w3.org/1999/xlink" content-type="order">Siphonostomatoida</named-content></kwd><kwd><named-content xmlns:xlink="http://www.w3.org/1999/xlink" content-type="family">Hatschekiidae</named-content></kwd></kwd-group><mixed-citation publication-type="journal"><person-group><name><surname>Soler-Jiménez</surname><given-names>Lilia C.</given-names></name><name><surname>Morales-Serna</surname><given-names>F. Neptalí</given-names></name><name><surname>Aguirre-Macedo</surname><given-names>Ma. Leopoldina</given-names></name><name><surname>McLaughlin</surname><given-names>John P.</given-names></name><name><surname>Jaramillo</surname><given-names>Alejandra G.</given-names></name><name><surname>Shaw</surname><given-names>Jenny C.</given-names></name><name><surname>James</surname><given-names>Anna K.</given-names></name><name><surname>Hechinger</surname><given-names>Ryan F.</given-names></name><name><surname>Kuris</surname><given-names>Armand M.</given-names></name><name><surname>Lafferty</surname><given-names>Kevin D.</given-names></name><name><surname>Vidal-Martínez</surname><given-names>Victor M.</given-names></name></person-group><article-title>Parasitic copepods (<tp:taxon-name><tp:taxon-name-part taxon-name-part-type="subphylum">Crustacea</tp:taxon-name-part></tp:taxon-name>, <tp:taxon-name><tp:taxon-name-part taxon-name-part-type="class">Hexanauplia</tp:taxon-name-part></tp:taxon-name>) on fishes from the lagoon flats of Palmyra Atoll, Central Pacific</article-title><source>Zookeys</source><day>27</day><month>3</month><year>2019</year><volume>833</volume><fpage>85</fpage><lpage>106</lpage><pub-id pub-id-type="doi">10.3897/zookeys.833.30835</pub-id></mixed-citation></tp:treatment-meta><tp:nomenclature><tp:taxon-name>
                  <tp:taxon-name-part taxon-name-part-type="genus" reg="Hatschekia">Hatschekia</tp:taxon-name-part>
                  <tp:taxon-name-part taxon-name-part-type="species" reg="bicaudata">bicaudata</tp:taxon-name-part>
                </tp:taxon-name><tp:taxon-authority>Kabata, 1991</tp:taxon-authority></tp:nomenclature><tp:treatment-sec sec-type="Type host" id="SECID0EPDBK"><title>Type host.</title><p><italic><tp:taxon-name><tp:taxon-name-part taxon-name-part-type="genus" reg="Chaetodon">Chaetodon</tp:taxon-name-part><tp:taxon-name-part taxon-name-part-type="species" reg="aureofasciatus">aureofasciatus</tp:taxon-name-part></tp:taxon-name></italic> Macleay (<tp:taxon-name><tp:taxon-name-part taxon-name-part-type="family">Chaetodontidae</tp:taxon-name-part></tp:taxon-name>).</p></tp:treatment-sec><tp:treatment-sec sec-type="Other host and localities" id="SECID0EFEBK"><title>Other host and localities.</title><p><italic><tp:taxon-name><tp:taxon-name-part taxon-name-part-type="genus" reg="Chaetodon">Chaetodon</tp:taxon-name-part><tp:taxon-name-part taxon-name-part-type="species" reg="aureofasciatus">aureofasciatus</tp:taxon-name-part></tp:taxon-name></italic> (<tp:taxon-name><tp:taxon-name-part taxon-name-part-type="family">Chaetodontidae</tp:taxon-name-part></tp:taxon-name>) from Australia (<xref ref-type="bibr" rid="B37">Kabata 1991</xref>). <italic><tp:taxon-name><tp:taxon-name-part taxon-name-part-type="genus" reg="Chaetodon">Chaetodon</tp:taxon-name-part><tp:taxon-name-part taxon-name-part-type="species" reg="auripes">auripes</tp:taxon-name-part></tp:taxon-name></italic> Jordan &amp; Snyder (<tp:taxon-name><tp:taxon-name-part taxon-name-part-type="family">Chaetodontidae</tp:taxon-name-part></tp:taxon-name>) from Seto, Wakayama Prefecture, Japan (<xref ref-type="bibr" rid="B32">Izawa 2016</xref>).</p></tp:treatment-sec><tp:treatment-sec sec-type="Current host" id="SECID0ETFBK"><title>Current host.</title><p><italic><tp:taxon-name><tp:taxon-name-part taxon-name-part-type="genus" reg="Chaetodon">Chaetodon</tp:taxon-name-part><tp:taxon-name-part taxon-name-part-type="species" reg="auriga">auriga</tp:taxon-name-part></tp:taxon-name></italic> and <italic><tp:taxon-name><tp:taxon-name-part taxon-name-part-type="genus" reg="Chaetodon">Chaetodon</tp:taxon-name-part><tp:taxon-name-part taxon-name-part-type="species" reg="lunula">lunula</tp:taxon-name-part></tp:taxon-name></italic> (<tp:taxon-name><tp:taxon-name-part taxon-name-part-type="family">Chaetodontidae</tp:taxon-name-part></tp:taxon-name>).</p></tp:treatment-sec><tp:treatment-sec sec-type="Site of infection" id="SECID0EUGBK"><title>Site of infection.</title><p>Gills.</p></tp:treatment-sec><tp:treatment-sec sec-type="Prevalence and mean intensity" id="SECID0EZGBK"><title>Prevalence and mean intensity.</title><p>23.1 and 7.3 ± 3.1 (n = 13) to <italic><tp:taxon-name><tp:taxon-name-part taxon-name-part-type="genus" reg="Chaetodon">Chaetodon</tp:taxon-name-part><tp:taxon-name-part taxon-name-part-type="species" reg="auriga">auriga</tp:taxon-name-part></tp:taxon-name></italic>; 14.3 and 5 ± 1.4 (n = 14) to <italic><tp:taxon-name><tp:taxon-name-part taxon-name-part-type="genus" reg="Chaetodon">Chaetodon</tp:taxon-name-part><tp:taxon-name-part taxon-name-part-type="species" reg="lunula">lunula</tp:taxon-name-part></tp:taxon-name></italic>.</p></tp:treatment-sec><tp:treatment-sec sec-type="Specimens deposited" id="SECID0EVHBK"><title>Specimens deposited.</title><p><abbrev xmlns:xlink="http://www.w3.org/1999/xlink" content-type="institution" xlink:title="Helminthological Collection of the Laboratory of Parasitology, at the Centre for Research and Advanced Studies, National Polytechnic Institute, Mérida, Yucatán, México" id="ABBRID0E2HBK" xlink:type="simple">CHCM</abbrev> No. 577 (voucher) (1 vial, 1 specimen ♀) (from <italic><tp:taxon-name><tp:taxon-name-part taxon-name-part-type="genus" reg="Chaetodon">Chaetodon</tp:taxon-name-part><tp:taxon-name-part taxon-name-part-type="species" reg="auriga">auriga</tp:taxon-name-part></tp:taxon-name></italic>). <abbrev xmlns:xlink="http://www.w3.org/1999/xlink" content-type="institution" xlink:title="Helminthological Collection of the Laboratory of Parasitology, at the Centre for Research and Advanced Studies, National Polytechnic Institute, Mérida, Yucatán, México" id="ABBRID0ELIBK" xlink:type="simple">CHCM</abbrev> No. 578 (voucher) (1 vial, 1 specimen ♀) (from <italic><tp:taxon-name><tp:taxon-name-part taxon-name-part-type="genus" reg="Chaetodon">Chaetodon</tp:taxon-name-part><tp:taxon-name-part taxon-name-part-type="species" reg="lunula">lunula</tp:taxon-name-part></tp:taxon-name></italic>). USNM No. 1550606 (voucher) (1 vial, 1 specimen ♀) (from <italic><tp:taxon-name><tp:taxon-name-part taxon-name-part-type="genus" reg="Chaetodon">Chaetodon</tp:taxon-name-part><tp:taxon-name-part taxon-name-part-type="species" reg="lunula">lunula</tp:taxon-name-part></tp:taxon-name></italic>).</p></tp:treatment-sec><tp:treatment-sec sec-type="remarks" id="SECID0EGJBK"><title>Remarks.</title><p>Our samples corresponded to a single mature female from each host, which were not dissected for morphological analysis. Nonetheless, these parasitic copepods resemble <italic><tp:taxon-name><tp:taxon-name-part taxon-name-part-type="genus" reg="Hatschekia">H.</tp:taxon-name-part><tp:taxon-name-part taxon-name-part-type="species" reg="bicaudata">bicaudata</tp:taxon-name-part></tp:taxon-name></italic> in its habitus, antenna, maxilla, and armature of legs 1 and 2, as well as in its preferred hosts, which are butterfly fishes distributed in warm waters from Australia to Japan (see <xref ref-type="bibr" rid="B32">Izawa 2016</xref>).</p></tp:treatment-sec><ref-list><ref id="B37"><mixed-citation xmlns:xlink="http://www.w3.org/1999/xlink" xlink:type="simple"><person-group><name name-style="western"><surname>Kabata</surname><given-names>Z</given-names></name></person-group> (<year>1991</year>) <article-title><tp:taxon-name><tp:taxon-name-part taxon-name-part-type="subclass">Copepoda</tp:taxon-name-part></tp:taxon-name> parasitic on Australian fishes, XIII: family <tp:taxon-name><tp:taxon-name-part taxon-name-part-type="family">Hatschekiidae</tp:taxon-name-part></tp:taxon-name>.</article-title><source>Journal of Natural History</source><volume>25</volume>: <fpage>91</fpage>–<lpage>121</lpage>. <ext-link xlink:type="simple" ext-link-type="doi" xlink:href="10.1080/00222939100770081">https://doi.org/10.1080/00222939100770081</ext-link></mixed-citation></ref><ref id="B32"><mixed-citation xmlns:xlink="http://www.w3.org/1999/xlink" xlink:type="simple"><person-group><name name-style="western"><surname>Izawa</surname><given-names>K</given-names></name></person-group> (<year>2016</year>) <article-title>Some new and known species of <italic><tp:taxon-name><tp:taxon-name-part taxon-name-part-type="genus">Hatschekia</tp:taxon-name-part></tp:taxon-name></italic> Poche, 1902 (<tp:taxon-name><tp:taxon-name-part taxon-name-part-type="subclass">Copepoda</tp:taxon-name-part></tp:taxon-name>, <tp:taxon-name><tp:taxon-name-part taxon-name-part-type="order">Siphonostomatoida</tp:taxon-name-part></tp:taxon-name>, <tp:taxon-name><tp:taxon-name-part taxon-name-part-type="family">Hatschekiidae</tp:taxon-name-part></tp:taxon-name>) parasitic on the branchial lamellae of Japanese actinopterygian fishes belonging to perciformes, with revision of the known species of the genus.</article-title><source>Crustaceana</source><volume>89</volume>: <fpage>209</fpage>–<lpage>238</lpage>. <ext-link xlink:type="simple" ext-link-type="doi" xlink:href="10.1163/15685403-00003503">https://doi.org/10.1163/15685403-00003503</ext-link></mixed-citation></ref></ref-list></tp:taxon-treatment>
