# Supplementary material for: Parasitic copepods (Crustacea, Hexanauplia) on fishes from the lagoon flats of Palmyra Atoll, Central Pacific
Source: Zookeys. 2019 Mar 27;833:85–106. doi: 10.3897/zookeys.833.30835 (PMC6477860; doi:10.3897/zookeys.833.30835)
Supplement: XML Treatment for Lernanthropus [file zookeys.833.30835-treatment17.xml]

<!DOCTYPE tp:taxon-treatment
  PUBLIC "-//TaxonX//DTD Taxonomic Treatment Publishing DTD v0 20100105//EN" "tax-treatment-NSO.dtd">
<tp:taxon-treatment xmlns:tp="http://www.plazi.org/taxpub"><tp:treatment-meta><kwd-group><label>Taxon classification</label><kwd><named-content xmlns:xlink="http://www.w3.org/1999/xlink" content-type="kingdom">Animalia</named-content></kwd><kwd><named-content xmlns:xlink="http://www.w3.org/1999/xlink" content-type="order">Siphonostomatoida</named-content></kwd><kwd><named-content xmlns:xlink="http://www.w3.org/1999/xlink" content-type="family">Lernanthropidae</named-content></kwd></kwd-group><mixed-citation publication-type="journal"><person-group><name><surname>Soler-Jiménez</surname><given-names>Lilia C.</given-names></name><name><surname>Morales-Serna</surname><given-names>F. Neptalí</given-names></name><name><surname>Aguirre-Macedo</surname><given-names>Ma. Leopoldina</given-names></name><name><surname>McLaughlin</surname><given-names>John P.</given-names></name><name><surname>Jaramillo</surname><given-names>Alejandra G.</given-names></name><name><surname>Shaw</surname><given-names>Jenny C.</given-names></name><name><surname>James</surname><given-names>Anna K.</given-names></name><name><surname>Hechinger</surname><given-names>Ryan F.</given-names></name><name><surname>Kuris</surname><given-names>Armand M.</given-names></name><name><surname>Lafferty</surname><given-names>Kevin D.</given-names></name><name><surname>Vidal-Martínez</surname><given-names>Victor M.</given-names></name></person-group><article-title>Parasitic copepods (<tp:taxon-name><tp:taxon-name-part taxon-name-part-type="subphylum">Crustacea</tp:taxon-name-part></tp:taxon-name>, <tp:taxon-name><tp:taxon-name-part taxon-name-part-type="class">Hexanauplia</tp:taxon-name-part></tp:taxon-name>) on fishes from the lagoon flats of Palmyra Atoll, Central Pacific</article-title><source>Zookeys</source><day>27</day><month>3</month><year>2019</year><volume>833</volume><fpage>85</fpage><lpage>106</lpage><pub-id pub-id-type="doi">10.3897/zookeys.833.30835</pub-id></mixed-citation></tp:treatment-meta><tp:nomenclature><tp:taxon-name>
                  <tp:taxon-name-part taxon-name-part-type="genus" reg="Lernanthropus">Lernanthropus</tp:taxon-name-part>
                </tp:taxon-name><tp:taxon-authority>sp.</tp:taxon-authority></tp:nomenclature><tp:treatment-sec sec-type="Current host" id="SECID0EOSBK"><title>Current host.</title><p><italic><tp:taxon-name><tp:taxon-name-part taxon-name-part-type="genus" reg="Kyphosus">Kyphosus</tp:taxon-name-part><tp:taxon-name-part taxon-name-part-type="species" reg="cinerascens">cinerascens</tp:taxon-name-part></tp:taxon-name></italic> (Forsskål) (<tp:taxon-name><tp:taxon-name-part taxon-name-part-type="family">Kyphosidae</tp:taxon-name-part></tp:taxon-name>).</p></tp:treatment-sec><tp:treatment-sec sec-type="Site of infection" id="SECID0EETBK"><title>Site of infection.</title><p>Gills.</p></tp:treatment-sec><tp:treatment-sec sec-type="Prevalence and mean intensity" id="SECID0EJTBK"><title>Prevalence and mean intensity.</title><p>50 and 2 (n = 2).</p></tp:treatment-sec><tp:treatment-sec sec-type="Specimens deposited" id="SECID0EOTBK"><title>Specimens deposited.</title><p><abbrev xmlns:xlink="http://www.w3.org/1999/xlink" content-type="institution" xlink:title="Helminthological Collection of the Laboratory of Parasitology, at the Centre for Research and Advanced Studies, National Polytechnic Institute, Mérida, Yucatán, México" id="ABBRID0EUTBK" xlink:type="simple">CHCM</abbrev> No. 580 (voucher) (1 vial, 1 specimen ♀).</p></tp:treatment-sec><tp:treatment-sec sec-type="remarks" id="SECID0EZTBK"><title>Remarks.</title><p>The genus <italic><tp:taxon-name><tp:taxon-name-part taxon-name-part-type="genus" reg="Lernanthropus">Lernanthropus</tp:taxon-name-part></tp:taxon-name></italic> includes about 120 species and it is one of the commonest genera of parasitic copepods on marine fishes. In this study, a single female of <italic><tp:taxon-name><tp:taxon-name-part taxon-name-part-type="genus" reg="Lernanthropus">Lernanthropus</tp:taxon-name-part></tp:taxon-name></italic> sp. was collected. We were unable to proceed with the species identification because of the lack of specimens for dissection, which is necessary to observe appendages of the cephalothorax as well as legs 1 and 2. Even with enough material, the identification of <italic><tp:taxon-name><tp:taxon-name-part taxon-name-part-type="genus" reg="Lernanthropus">Lernanthropus</tp:taxon-name-part></tp:taxon-name></italic> sp. is quite difficult because many species have not been described with sufficient detail (<xref ref-type="bibr" rid="B39">Koyuncu et al. 2012</xref>).</p></tp:treatment-sec><ref-list><ref id="B39"><mixed-citation xmlns:xlink="http://www.w3.org/1999/xlink" xlink:type="simple"><person-group><name name-style="western"><surname>Koyuncu</surname><given-names>CE</given-names></name><name name-style="western"><surname>Castro-Romero</surname><given-names>R</given-names></name><name name-style="western"><surname>Karaytug</surname><given-names>S</given-names></name></person-group> (<year>2012</year>) <article-title><italic><tp:taxon-name><tp:taxon-name-part taxon-name-part-type="genus">Lernanthropus</tp:taxon-name-part><tp:taxon-name-part taxon-name-part-type="species">indefinitus</tp:taxon-name-part></tp:taxon-name></italic> n. sp. (<tp:taxon-name><tp:taxon-name-part taxon-name-part-type="subclass">Copepoda</tp:taxon-name-part></tp:taxon-name>, <tp:taxon-name><tp:taxon-name-part taxon-name-part-type="order">Siphonostomatoida</tp:taxon-name-part></tp:taxon-name>, <tp:taxon-name><tp:taxon-name-part taxon-name-part-type="family">Lernanthropidae</tp:taxon-name-part></tp:taxon-name>) parasitic on <italic><tp:taxon-name><tp:taxon-name-part taxon-name-part-type="genus">Argyrosomus</tp:taxon-name-part><tp:taxon-name-part taxon-name-part-type="species">regius</tp:taxon-name-part></tp:taxon-name></italic> (Asso, 1801) (<tp:taxon-name><tp:taxon-name-part taxon-name-part-type="class">Pisces</tp:taxon-name-part></tp:taxon-name>, <tp:taxon-name><tp:taxon-name-part taxon-name-part-type="family">Sciaenidae</tp:taxon-name-part></tp:taxon-name>).</article-title><source>Crustaceana</source><volume>85</volume>: <fpage>1409</fpage>–<lpage>1420</lpage>. <ext-link xlink:type="simple" ext-link-type="doi" xlink:href="10.1163/15685403-00003138">https://doi.org/10.1163/15685403-00003138</ext-link></mixed-citation></ref></ref-list></tp:taxon-treatment>
